# Supplementary material for: Predictive modeling of miRNA-mediated predisposition to alcohol-related phenotypes in mouse
Source: BMC Genomics. 2018 Aug 29;19:639. doi: 10.1186/s12864-018-5004-3 (PMC6114181; doi:10.1186/s12864-018-5004-3)
Supplement: Supplementary file 2 — Supplementary Table 2. (CSV 83 KB) [file 12864_2018_5004_MOESM2_ESM.csv]

SDP_number	Number_of_SNPs	Chromosome	rs_number_from	rs_number_to	bp_from	bp_to
1	79	chr1	rs32166183	rs31684120	3046097	4550000
2	45	chr1	rs32705840	rs31825301	5177304	8504312
3	35	chr1	rs30610942	rs30814580	8888158	9617930
4	1	chr1	rs37331013	rs37331013	9926468	9926468
5	20	chr1	rs31195939	rs32095094	15138185	15565869
6	61	chr1	rs32619358	rs31519702	20288127	21599176
7	1	chr1	rs32307010	rs32307010	21815784	21815784
8	5	chr1	rs32318936	rs47926533	21948359	22003563
9	18	chr1	rs32348423	rs32379651	22074839	22812750
10	6	chr1	rs32375038	rs32392990	22906181	23041813
11	21	chr1	rs32396597	rs31453636	23065825	23511566
12	50	chr1	rs37758623	rs32415798	23583539	24794686
13	16	chr1	rs32427329	rs31917015	24867558	25227218
14	34	chr1	rs32475647	rs32572553	25282399	26109943
15	26	chr1	rs31435287	rs32636538	27704920	29068389
16	30	chr1	rs31101777	rs32654103	29101457	82212611
17	49	chr1	rs32448796	rs32596102	30796657	32998618
18	56	chr1	rs50804082	rs36676190	33057806	34256243
19	23	chr1	rs36255462	rs36641555	34490822	34874006
20	42	chr1	rs36466428	rs32885915	36000382	37013853
21	1	chr1	rs31423337	rs31423337	37094204	37094204
22	42	chr1	rs32620899	rs32976152	37128677	38126133
23	4	chr1	rs32990786	rs32993992	38229460	38268906
24	23	chr1	rs33003310	rs32436050	38316457	38587802
25	1	chr1	rs31473740	rs31473740	38742970	38742970
26	5	chr1	rs31449667	rs33132305	39232378	39261548
27	39	chr1	rs32160781	rs31142355	40350722	41650549
28	23	chr1	rs31506117	rs31627714	41669484	42044162
29	35	chr1	rs33266936	rs31916879	42189743	43197245
30	23	chr1	rs31812996	rs33428234	43225309	43509070
31	1	chr1	rs31012703	rs31012703	43609717	43609717
32	38	chr1	rs33444638	rs33577144	43685749	45811205
33	1	chr1	rs33447118	rs33447118	43686349	43686349
34	2	chr1	rs38043673	rs37823659	46085378	46153205
35	5	chr1	rs31838117	rs31745317	46629442	46908195
36	1	chr1	rs31425874	rs31425874	53216471	53216471
37	3	chr1	rs29695265	rs46223354	58221263	60192114
38	1	chr1	rs47157861	rs47157861	65147236	65147236
39	2	chr1	rs37419460	rs30153748	72384320	76002840
40	4	chr1	rs31844944	rs51822205	73370681	76823210
41	2	chr1	rs30202458	rs30202455	80806922	80807125
42	1	chr1	rs30202608	rs30202608	80916045	80916045
43	1	chr1	rs32970539	rs32970539	81746801	81746801
44	12	chr1	rs32680325	rs36963049	82067984	82305916
45	91	chr1	rs3686472	rs32748606	85843847	90275302
46	10	chr1	rs32590459	rs30390109	91689362	93149541
47	1	chr1	rs32713795	rs32713795	92362716	92362716
48	26	chr1	rs37651388	rs30497148	105188071	105904600
49	3	chr1	rs30491568	rs30497562	105963543	105986396
50	16	chr1	rs30484901	rs32473771	106377512	106713372
51	15	chr1	rs45671689	rs30544794	106758507	107373389
52	142	chr1	rs6224932	rs30683439	107398863	115857650
53	8	chr1	rs30699471	rs30734573	119185156	120561150
54	20	chr1	rs36805473	rs32730492	122471804	123027513
55	16	chr1	rs37473511	rs33328264	123428920	123842216
56	121	chr1	rs6381745	rs3717377	124031083	125948308
57	64	chr1	rs30790228	rs31374657	125968479	126909509
58	2	chr1	rs30701074	rs31925633	126947911	126952532
59	1	chr1	rs32101230	rs32101230	128543687	128543687
60	60	chr1	rs31459527	rs37472795	131565566	132656612
61	190	chr1	rs37604244	rs30898755	132664891	135980102
62	6	chr1	rs30899534	rs31828585	135990012	136682065
63	19	chr1	rs32232644	rs32015341	136796684	137207997
64	14	chr1	rs31516456	rs31690827	137619666	137836931
65	84	chr1	rs32560434	rs32207158	137874678	141067649
66	213	chr1	rs30803562	rs3688042	143203629	151255813
67	38	chr1	rs32767765	rs31620856	144449785	145605124
68	108	chr1	rs46349875	rs37198920	151299599	153874348
69	44	chr1	rs8242894	rs32093642	153903473	154613924
70	41	chr1	rs31367206	rs13476190	154638729	155226419
71	15	chr1	rs48140318	rs31322489	158790419	159036323
72	50	chr1	rs31321637	rs31296827	159037678	159756801
73	14	chr1	rs31293014	rs31276121	159784887	159978004
74	55	chr1	rs45970280	rs33756655	160022961	161065657
75	28	chr1	rs32805698	rs6182990	164054104	164400381
76	10	chr1	rs49798151	rs31414811	170461301	170511140
77	47	chr1	rs32558545	rs32712237	170542504	171027241
78	8	chr1	rs8242795	rs6225789	171057436	171194365
79	77	chr1	rs8237090	rs31557972	171236481	172490225
80	40	chr1	rs4139463	rs33805756	172860008	174595331
81	4	chr1	rs31631495	rs3667463	175239208	175296880
82	6	chr1	rs31629196	rs32530502	175309472	175394382
83	59	chr1	rs31668869	rs32589201	175600931	176569566
84	18	chr1	rs32332945	rs31050768	176698760	177082062
85	91	chr1	rs33810785	rs31988899	177505447	178989541
86	10	chr1	rs31664949	rs48519117	182628079	182970543
87	6	chr1	rs32470013	rs49516368	183548504	183752728
88	10	chr1	rs46756641	rs47792556	183943893	184086198
89	2	chr1	rs52292523	rs37888973	184111720	184215922
90	32	chr1	rs36700725	rs33828105	184394051	185014626
91	1	chr1	rs32855789	rs32855789	185907285	185907285
92	12	chr1	rs33835207	rs32924978	187057623	187299571
93	57	chr1	rs30987112	rs32977382	188153481	189223241
94	36	chr1	rs32760005	rs31335264	189256870	190125879
95	20	chr1	rs33056670	rs37159173	190208538	190557422
96	28	chr1	rs37450039	rs13472176	190609897	191328257
97	4	chr1	rs31518755	rs33836441	191444520	191460847
98	17	chr1	rs32015899	rs32619022	191479703	191926649
99	37	chr1	rs48016635	rs13491647	191978902	193112330
100	41	chr1	rs33142370	rs31229382	193292366	194229253
101	11	chr1	rs31630857	rs45748564	194456078	194628785
102	1	chr1	rs51366731	rs51366731	194685059	194685059
103	22	chr10	rs29359345	rs29375581	3126270	3922691
104	52	chr10	rs29339151	rs46948054	3950733	5639981
105	69	chr10	rs13480474	rs33850186	5943274	8140131
106	28	chr10	rs29376757	rs29329801	8159006	8443793
107	36	chr10	rs37847726	rs6328860	8493364	9057581
108	67	chr10	rs50364247	rs29354264	9099386	11904124
109	37	chr10	rs36319344	rs29330720	11978232	12884541
110	9	chr10	rs3679286	rs45731765	13071584	13674988
111	1	chr10	rs29334174	rs29334174	13231235	13231235
112	17	chr10	rs38460110	rs29326928	14016930	14209875
113	7	chr10	rs3656325	rs3678496	14233866	14422006
114	22	chr10	rs47837192	rs29370420	20030615	20356362
115	1	chr10	rs47981999	rs47981999	20468418	20468418
116	65	chr10	rs51921530	rs6410365	20668483	22082056
117	24	chr10	rs29343773	rs33663839	22472647	24235049
118	14	chr10	rs29326937	rs29346472	24279803	24538368
119	14	chr10	rs29315318	rs52081690	24575214	24825146
120	41	chr10	rs29378188	rs50840187	24847417	25927005
121	24	chr10	rs33721728	rs29349148	26434515	26994453
122	15	chr10	rs36607798	rs29320435	27005048	27384296
123	12	chr10	rs29615400	rs48392570	46634320	47284925
124	3	chr10	rs29645177	rs29654911	47584188	47703977
125	1	chr10	rs29313453	rs29313453	55101486	55101486
126	8	chr10	rs46967340	rs48524406	56129029	56719612
127	1	chr10	rs46389747	rs46389747	56876059	56876059
128	3	chr10	rs37004303	rs6368503	60630878	60687850
129	10	chr10	rs50803085	rs47414914	61088100	61255274
130	12	chr10	rs6286713	rs50775366	61724361	63169729
131	1	chr10	rs48350020	rs48350020	66003095	66003095
132	1	chr10	rs37671168	rs37671168	66832688	66832688
133	1	chr10	rs46382589	rs46382589	67971224	67971224
134	3	chr10	rs6333065	rs29904413	70231402	70834530
135	3	chr10	rs37089795	rs50857964	71592918	77125157
136	3	chr10	rs47122431	rs29350285	83072615	83117086
137	1	chr10	rs29381011	rs29381011	84364396	84364396
138	1	chr10	rs30155163	rs30155163	85952484	85952484
139	6	chr10	rs29350831	rs29366018	90380927	90740890
140	15	chr10	rs29360791	rs29371049	90998277	91704714
141	7	chr10	rs29365715	rs48236248	93348394	94774892
142	1	chr10	rs29361876	rs29361876	96749466	96749466
143	1	chr10	rs36909211	rs36909211	99223154	99223154
144	96	chr10	rs3705628	rs47543857	99242788	101231769
145	135	chr10	rs29329062	rs29347724	103373256	105794520
146	16	chr10	rs29379604	rs30833700	110616838	111062987
147	17	chr10	rs29323668	rs29322525	114210897	114938643
148	4	chr10	rs50584051	rs51190350	115104399	115179201
149	2	chr10	rs37805061	rs29351870	115533392	115563954
150	4	chr10	rs37286711	rs36836603	115662859	115725916
151	1	chr10	rs29382918	rs29382918	115850251	115850251
152	13	chr10	rs47687781	rs51532530	115891564	116183329
153	12	chr10	rs48569046	rs50205816	116406992	117552804
154	4	chr10	rs49417107	rs3654459	117658610	117825438
155	16	chr10	rs6386161	rs51853497	117882898	118212105
156	1	chr10	rs51705868	rs51705868	118294577	118294577
157	44	chr10	rs46076191	rs29321854	118703934	119592563
158	11	chr10	rs29366058	rs29382705	119615267	119942009
159	4	chr10	rs13480790	rs3674560	119999113	120066562
160	13	chr10	rs30961224	rs50414180	120189618	120698298
161	6	chr10	rs29331605	rs31348149	120877396	121324056
162	53	chr10	rs31360343	rs51340681	121408315	123315148
163	15	chr10	rs29347110	rs29335328	123372788	123588816
164	3	chr10	rs51617336	rs49419541	123984081	123993544
165	1	chr10	rs46598443	rs46598443	124040785	124040785
166	13	chr10	rs29319171	rs49174812	124065454	124418512
167	38	chr10	rs49292083	rs29354214	124872481	125844137
168	75	chr10	rs48114628	rs29322774	125930422	127788941
169	2	chr10	rs29374651	rs37027792	129615258	130163610
170	10	chr11	rs26914564	rs26899911	5926738	6153991
171	27	chr11	rs13465426	rs29422440	6274186	7666083
172	46	chr11	rs26910825	rs29448762	7668926	9093254
173	12	chr11	rs26896964	rs26882180	9275481	9462486
174	23	chr11	rs26882115	rs29415951	9518448	10312638
175	3	chr11	rs26880890	rs26880864	10546053	10556352
176	3	chr11	rs26894485	rs26894390	10956062	11013508
177	19	chr11	rs26879165	rs26839288	11128430	12001550
178	64	chr11	rs26839154	rs26833753	12112487	14245804
179	13	chr11	rs26833743	rs26844556	14271068	14599730
180	5	chr11	rs29444065	rs26858442	15127621	15689334
181	27	chr11	rs26858381	rs29471155	15726926	16757678
182	14	chr11	rs26909255	rs29450584	16781655	16965470
183	5	chr11	rs26851350	rs29399924	17177864	17202396
184	1	chr11	rs26851268	rs26851268	17202343	17202343
185	40	chr11	rs26851265	rs26878683	17204252	18675911
186	67	chr11	rs26860347	rs4228627	19966994	23005784
187	4	chr11	rs28179816	rs26859959	24250726	24325233
188	17	chr11	rs3674515	rs26840828	24486409	24794475
189	34	chr11	rs26840719	rs29409312	24830854	25391454
190	177	chr11	rs26821139	rs26822103	25443010	29315894
191	4	chr11	rs26821611	rs26821441	29952456	30117954
192	6	chr11	rs26875714	rs26860683	30144193	30209082
193	7	chr11	rs26860676	rs26822632	30243642	30522096
194	80	chr11	rs26821965	rs26854591	31619509	33586453
195	15	chr11	rs26843306	rs26912341	33992450	35690930
196	15	chr11	rs26913157	rs26882912	35903581	36137088
197	18	chr11	rs13495691	rs13485752	53971704	54252414
198	11	chr11	rs29440119	rs26974257	54670806	55262017
199	87	chr11	rs26959848	rs26980809	55395104	57868565
200	7	chr11	rs26966516	rs29402173	57996885	58315318
201	128	chr11	rs26962665	rs28233791	58552420	61089877
202	48	chr11	rs6338513	rs26940967	61528093	62888445
203	16	chr11	rs29480595	rs26939879	63067988	63348792
204	1	chr11	rs26985228	rs26985228	63356771	63356771
205	39	chr11	rs6251160	rs26987909	63372121	64133403
206	27	chr11	rs26972274	rs26968043	64222107	64660994
207	63	chr11	rs26953962	rs29425558	64738915	67118233
208	24	chr11	rs26906729	rs26892002	67178393	67560026
209	4	chr11	rs26891874	rs28233685	67583855	67653714
210	6	chr11	rs29481243	rs28217251	67681940	67726478
211	53	chr11	rs28201583	rs26908269	67837822	69730471
212	27	chr11	rs29425626	rs29395214	69876953	71363334
213	11	chr11	rs26907587	rs26916094	71830664	71968961
214	8	chr11	rs26902754	rs26915262	72082735	72259099
215	101	chr11	rs29443061	rs29447942	72519469	75927821
216	1	chr11	rs13481114	rs13481114	78258400	78258400
217	23	chr11	rs28213218	rs28247655	79182751	79924438
218	1	chr11	rs28228795	rs28228795	79547036	79547036
219	18	chr11	rs28205482	rs28186416	81428202	81604716
220	45	chr11	rs28209112	rs28211016	82888493	84204893
221	8	chr11	rs28193830	rs26966203	84246693	84742379
222	111	chr11	rs26981286	rs29433285	85243140	88589570
223	36	chr11	rs27083084	rs27064214	88630865	89235567
224	10	chr11	rs3688126	rs27094799	89249419	89466890
225	20	chr11	rs27094743	rs27091886	89475025	90085947
226	23	chr11	rs27063765	rs29409382	89645308	89997017
227	26	chr11	rs27091827	rs27090957	90094752	90630622
228	8	chr11	rs29411103	rs29445429	90719862	90787700
229	33	chr11	rs27077036	rs27104911	93160599	93480462
230	34	chr11	rs27089953	rs29483321	93570652	94151553
231	104	chr11	rs27106715	rs29463857	94182518	96083853
232	11	chr11	rs27071335	rs27105230	96129769	96381828
233	153	chr11	rs6395241	rs27089463	96405216	101012551
234	11	chr11	rs27073295	rs27088863	99475450	99627168
235	22	chr11	rs27040537	rs29426237	102355766	102906293
236	1	chr11	rs27040515	rs27040515	102362189	102362189
237	1	chr11	rs27037268	rs27037268	102915778	102915778
238	3	chr11	rs27021259	rs27023330	103386530	104943238
239	1	chr11	rs27024802	rs27024802	106112705	106112705
240	4	chr11	rs27032999	rs13481215	106382978	107133182
241	14	chr11	rs29474509	rs27034633	107431372	107933925
242	24	chr11	rs27034573	rs27006607	107943408	108914786
243	13	chr11	rs27022920	rs27004873	109248351	109385464
244	2	chr11	rs29428590	rs29383630	109393656	109418834
245	9	chr11	rs29475161	rs29433166	110200002	110442590
246	11	chr11	rs13481227	rs27048801	110449131	110616853
247	24	chr11	rs27006112	rs6261542	110959837	111498103
248	18	chr11	rs6366670	rs27020217	111548831	111984249
249	12	chr11	rs27029742	rs27015547	114655782	115051376
250	23	chr11	rs27031625	rs27001384	115360373	116009406
251	1	chr11	rs26999505	rs26999505	118403672	118403672
252	30	chr12	rs47422432	rs29221187	3576889	5254092
253	15	chr12	rs29158055	rs50441950	5285468	5779695
254	19	chr12	rs50106864	rs48541443	5993196	6345945
255	28	chr12	rs49632758	rs37861988	6418300	7066523
256	18	chr12	rs51635212	rs38945755	7325053	7882932
257	9	chr12	rs51005788	rs29210602	7968080	8067812
258	14	chr12	rs29122173	rs29144136	8338096	8678574
259	27	chr12	rs29137703	rs29183056	9191531	9748654
260	1	chr12	rs49628118	rs49628118	13050974	13050974
261	1	chr12	rs29138301	rs29138301	13072503	13072503
262	1	chr12	rs51414302	rs51414302	13156670	13156670
263	2	chr12	rs29194696	rs29174358	13246546	13847083
264	2	chr12	rs29221292	rs29204832	17506496	17616591
265	5	chr12	rs31607198	rs50783626	19426613	22886583
266	8	chr12	rs51150066	rs48221382	24999948	25298169
267	1	chr12	rs29129847	rs29129847	25240824	25240824
268	40	chr12	rs46428780	rs29223718	25310309	25915437
269	25	chr12	rs29144453	rs29149854	25984922	26392942
270	30	chr12	rs29176596	rs46831160	26420693	26854028
271	30	chr12	rs49671679	rs3693387	26857984	27246198
272	21	chr12	rs3678500	rs47960605	27314583	27660106
273	23	chr12	rs29213295	rs29149750	27729075	28111148
274	180	chr12	rs29193595	rs29177876	28141051	30877584
275	1	chr12	rs50506733	rs50506733	31012827	31012827
276	24	chr12	rs33844630	rs29157067	34648791	34853538
277	12	chr12	rs31647406	rs6300026	34972407	35203582
278	27	chr12	rs31687935	rs46926344	35255026	35691259
279	3	chr12	rs29489581	rs37544846	36136799	38189054
280	2	chr12	rs29192397	rs29190679	36304953	37641694
281	17	chr12	rs29153327	rs29148824	38930520	39697811
282	170	chr12	rs29170612	rs29179701	39783972	45628198
283	11	chr12	rs29176395	rs29138570	45673071	46287528
284	17	chr12	rs29208357	rs6284336	46563714	46774904
285	68	chr12	rs29200570	rs46060087	46782410	50707837
286	12	chr12	rs52641445	rs33843899	50715897	51187189
287	55	chr12	rs6211064	rs51643609	51512004	53123784
288	1	chr12	rs47840935	rs47840935	53187299	53187299
289	15	chr12	rs29196050	rs31785446	53457732	53576770
290	39	chr12	rs29184967	rs29209415	53602365	54347048
291	3	chr12	rs29137788	rs52348077	56841727	56894904
292	43	chr12	rs3666096	rs31968206	56922763	58201315
293	15	chr12	rs29156072	rs29189761	58255212	58399411
294	5	chr12	rs29141280	rs29146954	58429688	58698194
295	1	chr12	rs29183363	rs29183363	58884765	58884765
296	58	chr12	rs36438016	rs29177904	59492637	61602128
297	35	chr12	rs29161917	rs49591518	61620811	64409661
298	1	chr12	rs32191896	rs32191896	67361930	67361930
299	2	chr12	rs50526069	rs48663313	68663467	68793123
300	2	chr12	rs29140125	rs29137981	72265863	72279336
301	25	chr12	rs50434908	rs29131549	74302638	74852104
302	56	chr12	rs32353006	rs29214599	74949554	76321762
303	16	chr12	rs29204631	rs3709657	76395734	77109273
304	5	chr12	rs29153276	rs29146692	81659155	81699287
305	46	chr12	rs50223951	rs46538390	105489892	106589898
306	16	chr12	rs48610344	rs49127544	106617634	106867060
307	3	chr12	rs46903720	rs29158666	106873102	107018055
308	27	chr12	rs29143160	rs33240417	107066684	107735091
309	11	chr12	rs51538262	rs49269123	113157234	113278834
310	6	chr12	rs29221919	rs38765863	113330061	113574112
311	67	chr12	rs33486831	rs3698610	113906677	117341136
312	38	chr12	rs30974961	rs30819055	118324185	119968033
313	5	chr13	rs29638822	rs29240305	3011969	3344521
314	1	chr13	rs29975985	rs29975985	3752572	3752572
315	13	chr13	rs29862518	rs37974480	3831960	4833516
316	28	chr13	rs33783076	rs51139029	5155760	6457593
317	4	chr13	rs46584988	rs6218740	6620596	7149961
318	36	chr13	rs47287070	rs49459890	8191768	11609792
319	116	chr13	rs36547254	rs47413793	8600588	10987240
320	183	chr13	rs50175133	rs49627916	11644056	15630961
321	15	chr13	rs50595028	rs51264061	15633757	15897513
322	3	chr13	rs49354311	rs48366878	15939379	15948768
323	197	chr13	rs45941175	rs30014154	16023119	19183672
324	45	chr13	rs48695762	rs29230357	19220899	20688162
325	4	chr13	rs29695843	rs3673878	22113685	22236108
326	55	chr13	rs48610960	rs29830524	35854209	36621713
327	8	chr13	rs47277427	rs51302292	36685760	37300148
328	1	chr13	rs30120708	rs30120708	38795155	38795155
329	14	chr13	rs29239048	rs36914110	39489739	39810675
330	12	chr13	rs48374649	rs47981430	45231592	45372632
331	3	chr13	rs50479224	rs47325739	45425753	45520881
332	4	chr13	rs6307650	rs51706370	46207070	46233817
333	93	chr13	rs51301241	rs36427327	46257379	49483206
334	31	chr13	rs36504418	rs29516889	49725349	52062790
335	30	chr13	rs49393209	rs52159188	52072191	52440610
336	36	chr13	rs46453949	rs37044450	52443489	53130508
337	89	chr13	rs37271974	rs6357350	53302075	56227215
338	12	chr13	rs30022925	rs29238103	57741706	57886011
339	23	chr13	rs51437489	rs29681992	58061738	59068455
340	29	chr13	rs29639042	rs29252774	63771632	64447132
341	4	chr13	rs48129459	rs52038939	64750690	65047900
342	24	chr13	rs30047417	rs47017785	65167746	67729594
343	13	chr13	rs47878666	rs48365747	67425640	68961147
344	59	chr13	rs49274212	rs47357982	71409786	72267050
345	107	chr13	rs30029781	rs50732173	72307217	74925081
346	25	chr13	rs48662853	rs29252372	75071810	76547289
347	50	chr13	rs38124731	rs29959421	76595619	79396670
348	10	chr13	rs29239813	rs45863671	79810755	80829585
349	24	chr13	rs29764794	rs36269876	80920707	83076555
350	9	chr13	rs3688563	rs29679688	83563766	83715820
351	2	chr13	rs51774359	rs48895665	83775763	83775879
352	12	chr13	rs51347510	rs6251956	84023938	84574064
353	8	chr13	rs48178061	rs29965369	84613645	88350996
354	31	chr13	rs29813614	rs47417566	88865679	90285118
355	4	chr13	rs46993711	rs50338155	90316033	90343817
356	19	chr13	rs49050411	rs49324228	90467677	91160224
357	49	chr13	rs29550236	rs46402500	91361001	92708561
358	3	chr13	rs49514800	rs46406484	95635715	95682107
359	1	chr13	rs37081600	rs37081600	95872761	95872761
360	1	chr13	rs36507604	rs36507604	96054672	96054672
361	79	chr13	rs30398002	rs29630508	96100275	97916064
362	1	chr13	rs45707249	rs45707249	103218186	103218186
363	22	chr13	rs51321989	rs13481987	103272288	103617814
364	40	chr13	rs29631328	rs29721771	103682039	105369683
365	18	chr13	rs51663211	rs45972385	106362895	107234257
366	15	chr13	rs30504346	rs47230041	110319732	110825223
367	1	chr13	rs46747071	rs46747071	112502942	112502942
368	3	chr13	rs29232425	rs6208619	114587952	114600614
369	24	chr13	rs29549189	rs37847189	114654463	115475973
370	26	chr13	rs46510961	rs46514408	116903037	119466931
371	44	chr14	rs4230140	rs31132225	7951543	9318416
372	121	chr14	rs30446930	rs50024866	11510738	16883350
373	135	chr14	rs45862919	rs47821624	16890854	122875924
374	24	chr14	rs30705384	rs30782679	26391259	27323095
375	64	chr14	rs30781823	rs6229263	27330461	28433462
376	30	chr14	rs31063631	rs30802883	28671474	29354577
377	23	chr14	rs30799353	rs30874154	29402596	30250150
378	14	chr14	rs3715867	rs6159786	29405854	29684270
379	28	chr14	rs30505210	rs47130652	30408602	31220428
380	26	chr14	rs46396745	rs30885846	40417663	40907690
381	1	chr14	rs30994653	rs30994653	45773741	45773741
382	4	chr14	rs49723924	rs30454163	49499469	49515213
383	85	chr14	rs30509315	rs3155225	49541965	53802957
384	12	chr14	rs50880007	rs51720326	54625746	54978634
385	29	chr14	rs50694322	rs6362574	55247271	56388089
386	100	chr14	rs30874565	rs30902342	56393888	59030054
387	34	chr14	rs36847219	rs30918074	59443041	59898544
388	10	chr14	rs49539821	rs49497814	59974716	60058615
389	25	chr14	rs30975133	rs30598949	60192590	60662897
390	26	chr14	rs37927149	rs36914739	60797424	61268802
391	2	chr14	rs30591865	rs51557613	63850786	63914727
392	9	chr14	rs31308911	rs31223273	70853119	71699141
393	72	chr14	rs30636548	rs51730597	71729444	74670323
394	1	chr14	rs32098277	rs32098277	76823040	76823040
395	1	chr14	rs32073604	rs32073604	77181643	77181643
396	1	chr14	rs32159718	rs32159718	79981680	79981680
397	6	chr14	rs32290505	rs31062000	81199034	87122229
398	2	chr14	rs31145272	rs30164973	85538216	87304244
399	3	chr14	rs49019684	rs31329467	87942297	90030909
400	3	chr14	rs49798982	rs3699068	88069081	89812100
401	2	chr14	rs36662220	rs51266473	95005990	95401089
402	2	chr14	rs32379611	rs32379610	95703459	95703553
403	24	chr14	rs30388174	rs46628910	97261135	98773788
404	2	chr14	rs30848329	rs51326397	97738636	99201628
405	1	chr14	rs32384401	rs32384401	100190071	100190071
406	1	chr14	rs48757641	rs48757641	100928581	100928581
407	19	chr14	rs32454734	rs37092160	103285814	104088012
408	21	chr14	rs30863796	rs32499030	104157571	104894537
409	22	chr14	rs32486164	rs31207441	105067282	105778128
410	76	chr14	rs30123237	rs49690305	105827816	107504211
411	2	chr14	rs32535422	rs30602128	108328915	109652230
412	2	chr14	rs31163584	rs30158410	109806491	110170876
413	1	chr14	rs50969169	rs50969169	111529377	111529377
414	1	chr14	rs32565418	rs32565418	112012756	112012756
415	5	chr14	rs32615202	rs32609784	117561539	117645209
416	10	chr14	rs31454104	rs49171028	118032670	118596683
417	1	chr14	rs50176775	rs50176775	118632104	118632104
418	7	chr14	rs48492999	rs45835252	119701495	119915078
419	7	chr14	rs49200333	rs48029306	120233000	120315515
420	4	chr14	rs30196448	rs30631455	120562202	120698037
421	1	chr14	rs6333003	rs6333003	121203673	121203673
422	11	chr14	rs30382908	rs30878967	121245554	121313525
423	20	chr14	rs30388106	rs31073241	121425663	121743686
424	1	chr15	rs50363876	rs50363876	3236252	3236252
425	40	chr15	rs32530006	rs32667675	3365013	4914462
426	27	chr15	rs32666790	rs6178263	5013912	6280579
427	2	chr15	rs32693645	rs32685844	7824824	7978497
428	1	chr15	rs6165974	rs6165974	8098481	8098481
429	14	chr15	rs13482422	rs32196095	8762836	9532011
430	3	chr15	rs32376955	rs32715945	9634190	9646634
431	1	chr15	rs37852311	rs37852311	10833571	10833571
432	18	chr15	rs13482431	rs32254106	11311464	12001356
433	55	chr15	rs32316265	rs32075384	12147304	13700667
434	7	chr15	rs32224109	rs31915951	13784389	13874826
435	76	chr15	rs32126096	rs31869643	14251240	17230269
436	62	chr15	rs47806582	rs31762980	17328268	20094248
437	26	chr15	rs32084488	rs32895884	20140068	21074132
438	1	chr15	rs32319898	rs32319898	22721596	22721596
439	66	chr15	rs6286640	rs37238931	22820067	25235613
440	32	chr15	rs49176325	rs36749333	25313996	25614362
441	32	chr15	rs31753259	rs31719442	25709285	26436709
442	5	chr15	rs6152016	rs6292398	26989900	27049975
443	5	chr15	rs32355600	rs51890964	27066188	27405270
444	10	chr15	rs32441884	rs32524761	27411875	27606559
445	18	chr15	rs32934409	rs31926855	28273629	28693108
446	34	chr15	rs36507705	rs31903505	28796123	29544243
447	29	chr15	rs33045872	rs13482504	29572850	30322280
448	4	chr15	rs32987053	rs32979641	30567022	30664979
449	1	chr15	rs31897392	rs31897392	30894211	30894211
450	35	chr15	rs51777157	rs51524722	31070508	31972283
451	55	chr15	rs32272367	rs31631168	32035325	33304071
452	52	chr15	rs46709852	rs32343581	33354769	35873305
453	11	chr15	rs31557654	rs32404932	38363048	38697505
454	3	chr15	rs31819884	rs32327753	38895563	39026877
455	21	chr15	rs52255435	rs32271697	39082750	39762964
456	17	chr15	rs50863654	rs6152725	39839588	40403951
457	11	chr15	rs38734540	rs32226644	41454308	41681984
458	44	chr15	rs33221897	rs31923363	41724822	42740049
459	38	chr15	rs32271092	rs32433602	43071587	44198833
460	28	chr15	rs32481686	rs32075320	44263594	44875677
461	1	chr15	rs32029995	rs32029995	44818257	44818257
462	134	chr15	rs31581703	rs51407503	45021831	49806900
463	1	chr15	rs31715825	rs31715825	50139574	50139574
464	9	chr15	rs31931082	rs33377856	50265018	50308981
465	53	chr15	rs33377659	rs36286226	50314909	51498970
466	50	chr15	rs31913907	rs33433463	51507071	52858181
467	71	chr15	rs31894260	rs31969498	52905270	54191048
468	6	chr15	rs33562394	rs33559136	56020130	56157403
469	42	chr15	rs33551893	rs33503825	56296404	57103024
470	42	chr15	rs33598852	rs48339382	57204974	58069601
471	3	chr15	rs45895618	rs36409030	58565265	58591326
472	11	chr15	rs51122814	rs31017298	61854702	62359490
473	28	chr15	rs3656705	rs31069128	62640499	63142425
474	33	chr15	rs31074963	rs31150396	63432613	64980855
475	15	chr15	rs31148283	rs49056181	65026716	65590573
476	8	chr15	rs36730682	rs37071845	65634821	65888251
477	3	chr15	rs32224620	rs31764369	65930039	66142737
478	16	chr15	rs37663053	rs32125549	66149003	66279213
479	26	chr15	rs37504917	rs31667388	66291974	67062178
480	24	chr15	rs48402245	rs31173676	67108974	67429302
481	13	chr15	rs31172394	rs3684996	67465966	67751343
482	48	chr15	rs46088937	rs31261670	67772183	68696753
483	17	chr15	rs31261617	rs31285264	68739772	69095596
484	5	chr15	rs31413985	rs31872733	72593832	72669882
485	21	chr15	rs32140242	rs6212940	94684298	95140674
486	59	chr15	rs32041914	rs32075962	95174712	95987341
487	1	chr15	rs31669002	rs31669002	95991947	95991947
488	3	chr15	rs31741549	rs47704189	97711406	97712231
489	15	chr15	rs46856253	rs32173254	97739516	97919590
490	6	chr15	rs37517311	rs32085319	98021793	98162530
491	1	chr15	rs31729615	rs31729615	101020713	101020713
492	8	chr16	rs4163762	rs48468027	14007609	14467766
493	16	chr16	rs4164309	rs3667072	14483823	16360175
494	6	chr16	rs48783544	rs4165401	23676810	23774374
495	3	chr16	rs49487515	rs49365070	23788006	23788635
496	31	chr16	rs3698433	rs32559421	31417774	32763573
497	83	chr16	rs4170616	rs4137873	32767227	36235571
498	5	chr16	rs4174150	rs4174235	37618270	37941767
499	15	chr16	rs4174250	rs4174482	37954543	38257026
500	4	chr16	rs4174546	rs32592725	38418397	38652273
501	64	chr16	rs4174851	rs4176545	38814072	39600809
502	5	chr16	rs4176580	rs4177018	39620311	40104929
503	1	chr16	rs3724194	rs3724194	45709849	45709849
504	1	chr16	rs4181732	rs4181732	45709994	45709994
505	6	chr16	rs4181841	rs4181997	45738241	45814366
506	26	chr16	rs4186276	rs4187130	51008384	51630029
507	23	chr16	rs4188330	rs4190378	56222811	58526965
508	1	chr16	rs4191574	rs4191574	59333536	59333536
509	2	chr16	rs46018718	rs4192905	59622426	60375728
510	3	chr16	rs4202678	rs46247250	73149580	73159464
511	1	chr16	rs46641274	rs46641274	73197668	73197668
512	14	chr16	rs33441347	rs4211742	82310184	83561928
513	24	chr16	rs33409208	rs4211927	83686423	84954242
514	22	chr16	rs4211977	rs50630491	85018392	85470815
515	11	chr16	rs46951585	rs4212522	85517602	85801253
516	39	chr16	rs33495270	rs4216078	88285497	89057447
517	10	chr16	rs4216273	rs4216606	89244995	89540257
518	31	chr16	rs4216666	rs33524439	89573499	90183070
519	33	chr16	rs33521876	rs33580277	90205716	91062114
520	14	chr16	rs4219102	rs50178659	91471460	92449240
521	13	chr16	rs4219659	rs48801129	92560025	92665575
522	4	chr16	rs4219905	rs4219964	92999666	93087169
523	32	chr16	rs4219979	rs51417743	93156563	93691406
524	1	chr16	rs50625977	rs50625977	93728200	93728200
525	7	chr16	rs32877754	rs50057236	93815921	93969894
526	1	chr16	rs3148740	rs3148740	94054219	94054219
527	13	chr16	rs49393339	rs51175298	95529755	96737997
528	12	chr16	rs3166011	rs4221574	96955226	97370166
529	28	chr16	rs4221580	rs4221903	97388616	97990351
530	5	chr17	rs45856192	rs33134630	3151611	3185500
531	4	chr17	rs33419309	rs51321992	3229403	3253356
532	7	chr17	rs29535211	rs33455254	3305663	3361868
533	43	chr17	rs33511484	rs33246271	3402352	4600378
534	24	chr17	rs50970482	rs33544946	4638879	5051756
535	21	chr17	rs33670885	rs51544462	5120573	5642361
536	10	chr17	rs32520833	rs33694058	6757948	6872130
537	20	chr17	rs33688282	rs33514067	7239632	7781949
538	3	chr17	rs48188242	rs51029733	9293603	9296645
539	5	chr17	rs33712860	rs33552953	9440947	9582562
540	140	chr17	rs33198474	rs33399525	11299258	14789879
541	1	chr17	rs47046254	rs47046254	15130768	15130768
542	11	chr17	rs46095160	rs33609018	15188457	15879384
543	201	chr17	rs50345413	rs33773535	15964493	25342339
544	2	chr17	rs8256992	rs33770590	25369931	25394815
545	19	chr17	rs33776844	rs33355207	25465611	26040176
546	1	chr17	rs29536718	rs29536718	26189850	26189850
547	21	chr17	rs8239672	rs33626276	34659014	35696830
548	10	chr17	rs50695051	rs33258165	35788347	35932844
549	5	chr17	rs50922747	rs33399464	42364680	42430897
550	29	chr17	rs45743948	rs47647872	42476989	43070044
551	5	chr17	rs46014439	rs45669410	43097315	43165256
552	30	chr17	rs33336165	rs50133911	43195710	43615721
553	23	chr17	rs50177419	rs33267913	43642157	43861587
554	64	chr17	rs52204718	rs45764883	43885096	44631073
555	54	chr17	rs48426505	rs49979380	44648264	45314477
556	18	chr17	rs33426574	rs51636718	45355767	46006880
557	1	chr17	rs33347896	rs33347896	46846599	46846599
558	14	chr17	rs29604116	rs33632460	47255179	47435451
559	2	chr17	rs33115366	rs33816130	47452733	47453264
560	30	chr17	rs29656863	rs29660328	52996638	55326241
561	1	chr17	rs33122983	rs33122983	53684882	53684882
562	1	chr17	rs50533742	rs50533742	59514388	59514388
563	13	chr17	rs48688358	rs47500539	65075448	65881370
564	3	chr17	rs33049240	rs33413495	65926772	65932396
565	12	chr17	rs33176150	rs6185805	66015048	66361076
566	3	chr17	rs3718630	rs33361679	66421324	66435217
567	1	chr17	rs13483077	rs13483077	66436200	66436200
568	36	chr17	rs33692098	rs33482512	66637145	67585362
569	9	chr17	rs6255670	rs50251576	67736636	67770963
570	1	chr17	rs46683773	rs46683773	67753232	67753232
571	15	chr17	rs47814643	rs50910395	69227815	69760981
572	36	chr17	rs47417718	rs33221172	69805314	70528660
573	37	chr17	rs45994509	rs46513923	70540059	71099410
574	61	chr17	rs29521214	rs52420889	71252855	72057606
575	84	chr17	rs47694755	rs33572382	72100027	73247196
576	1	chr17	rs46638945	rs46638945	73327731	73327731
577	2	chr17	rs29523800	rs47179552	73347797	73362411
578	15	chr17	rs33633158	rs33139315	74117115	74389371
579	22	chr17	rs33192992	rs45856046	74746934	75796241
580	1	chr17	rs3700189	rs3700189	75840236	75840236
581	13	chr17	rs47752022	rs33344564	75947355	76205054
582	33	chr17	rs33046035	rs29515278	79730118	80882466
583	25	chr17	rs49994819	rs51109015	82920321	83543464
584	8	chr17	rs46921880	rs33367830	83585782	83678949
585	8	chr17	rs3721146	rs3701338	83772584	84006919
586	19	chr17	rs29762669	rs33658496	84195035	85043682
587	15	chr17	rs29498698	rs48817354	85065557	85632562
588	1	chr17	rs29520730	rs29520730	85710960	85710960
589	1	chr17	rs33394101	rs33394101	85851494	85851494
590	6	chr17	rs13483160	rs50703702	90157926	90430353
591	7	chr17	rs50138951	rs33171574	90606485	90761012
592	2	chr17	rs33130198	rs33231514	90792634	91782164
593	90	chr18	rs29803785	rs29847159	3257767	7578862
594	51	chr18	rs29845512	rs30879998	7639833	9012841
595	17	chr18	rs30877728	rs49728765	9196338	9844335
596	27	chr18	rs29770625	rs46606926	11107730	12383359
597	1	chr18	rs50056513	rs50056513	12405806	12405806
598	1	chr18	rs31032291	rs31032291	13311994	13311994
599	78	chr18	rs30061668	rs31263016	13792876	16625627
600	1	chr18	rs31246767	rs31246767	16770783	16770783
601	9	chr18	rs29541704	rs31236211	16879861	17037850
602	16	chr18	rs29766691	rs30111140	17127401	17793805
603	53	chr18	rs31196656	rs50096973	17832951	19826420
604	14	chr18	rs30827694	rs31473653	23944399	24629895
605	7	chr18	rs29629779	rs29671926	24732740	24882600
606	19	chr18	rs6167189	rs47721781	24885778	25522719
607	2	chr18	rs52026574	rs49012682	25671999	25678313
608	4	chr18	rs51869163	rs13483265	25726285	27436871
609	57	chr18	rs29919605	rs31583029	28996594	32550165
610	14	chr18	rs29619327	rs31653053	32576255	33130091
611	23	chr18	rs31653204	rs31631831	33238530	33736337
612	1	chr18	rs3704878	rs3704878	33914607	33914607
613	57	chr18	rs31611373	rs31745624	34423950	38120124
614	2	chr18	rs29962866	rs13483318	40322420	40724267
615	61	chr18	rs31877584	rs29917531	42132761	44820346
616	6	chr18	rs31923199	rs31915396	44884711	45044395
617	31	chr18	rs31925045	rs29618107	45084048	46211503
618	50	chr18	rs30270407	rs29865832	46856272	49008905
619	13	chr18	rs30152148	rs29881053	49031661	50571452
620	44	chr18	rs32047436	rs29909923	51496705	52925147
621	18	chr18	rs32208985	rs32162799	53552202	54175783
622	1	chr18	rs29628463	rs29628463	54639635	54639635
623	1	chr18	rs30115830	rs30115830	54688848	54688848
624	11	chr18	rs29830159	rs29628038	54744985	55243626
625	16	chr18	rs32289146	rs32241629	55279153	55850729
626	13	chr18	rs29721437	rs36731380	55996436	56497801
627	2	chr18	rs47695598	rs47712624	56538775	56555133
628	16	chr18	rs29676362	rs30258360	56669510	57160442
629	41	chr18	rs49239821	rs30019701	57392524	58105649
630	36	chr18	rs36364306	rs38808479	58199619	59077844
631	9	chr18	rs36815964	rs30223634	59107071	59243135
632	54	chr18	rs36623789	rs37493882	59261883	61413878
633	1	chr18	rs30272564	rs30272564	59340925	59340925
634	39	chr18	rs30079784	rs52634615	63263061	64030384
635	1	chr18	rs30214646	rs30214646	63852785	63852785
636	3	chr18	rs46683821	rs29773259	64276471	64294664
637	32	chr18	rs29625209	rs46635984	64378450	65110304
638	1	chr18	rs30268605	rs30268605	65124201	65124201
639	24	chr18	rs46029444	rs29572169	65191735	65478702
640	27	chr18	rs13483407	rs29575604	65529337	66205893
641	7	chr18	rs38292414	rs38983673	66414891	66575417
642	15	chr18	rs49196958	rs37044841	72096829	72894136
643	14	chr18	rs36368595	rs38651911	72922154	73118890
644	18	chr18	rs36678881	rs37881604	73476440	73860881
645	146	chr18	rs36464876	rs38983549	73893922	75922793
646	24	chr18	rs38004054	rs47469751	75930997	76404682
647	10	chr18	rs49420361	rs3705336	76445902	76686429
648	10	chr18	rs50972079	rs29858944	76889219	77127544
649	1	chr18	rs29823683	rs29823683	77295197	77295197
650	6	chr18	rs29679429	rs30165222	78284822	78544797
651	13	chr18	rs30116750	rs38013814	78576087	78818019
652	7	chr18	rs29727275	rs37632286	88009117	88324398
653	13	chr19	rs30857066	rs31256026	6516097	6949235
654	19	chr19	rs30356189	rs30644208	14382598	14876582
655	8	chr19	rs30751979	rs31150187	14898803	14978268
656	1	chr19	rs30521377	rs30521377	15015583	15015583
657	33	chr19	rs36850415	rs30651267	15402701	17119498
658	15	chr19	rs37162439	rs37891997	15562710	15880244
659	6	chr19	rs36501017	rs37677914	17194693	17409140
660	82	chr19	rs30304629	rs36827631	17479024	19482124
661	39	chr19	rs49689350	rs30894559	19631525	20467320
662	5	chr19	rs30936552	rs31304088	20581919	20715670
663	26	chr19	rs31092428	rs30718721	21383462	22134695
664	33	chr19	rs31095206	rs36753076	22146452	22854943
665	54	chr19	rs37468226	rs36421267	22881144	23877689
666	103	chr19	rs37639288	rs37342351	23878018	25089480
667	67	chr19	rs36738780	rs37405931	25132582	26264632
668	10	chr19	rs30371364	rs38602857	26357794	26479662
669	17	chr19	rs30417500	rs36417671	26584149	26929932
670	25	chr19	rs36344178	rs36288624	27133915	27492760
671	5	chr19	rs30989220	rs37768932	27551616	27609693
672	28	chr19	rs30807916	rs49097632	27628508	28694942
673	8	chr19	rs46127009	rs49792114	28806583	28936783
674	2	chr19	rs37311013	rs36880543	29234034	29357614
675	1	chr19	rs39402490	rs39402490	29719566	29719566
676	10	chr19	rs48296358	rs30894974	29958435	30125963
677	8	chr19	rs49499848	rs51168683	30153385	30197984
678	11	chr19	rs31048038	rs30813366	30290188	30828245
679	24	chr19	rs49319706	rs30744904	32532708	32954446
680	1	chr19	rs13483605	rs13483605	35618003	35618003
681	8	chr19	rs13483606	rs30848921	36056602	36334123
682	14	chr19	rs39627630	rs36870019	36630036	37098534
683	18	chr19	rs30400666	rs36593993	37462348	37845960
684	5	chr19	rs30501432	rs31178115	37964871	38094488
685	7	chr19	rs50311992	rs3710829	38129944	38168496
686	2	chr19	rs30799195	rs31057037	39879229	40583359
687	1	chr19	rs30713913	rs30713913	40970875	40970875
688	3	chr19	rs36854674	rs30354623	42631354	43104706
689	1	chr19	rs36950048	rs36950048	42793515	42793515
690	1	chr19	rs6172184	rs6172184	45127633	45127633
691	12	chr19	rs49068879	rs30365217	46550938	48153654
692	13	chr19	rs39090808	rs30708053	48352362	48572473
693	2	chr19	rs36916201	rs37254508	49737020	49953081
694	1	chr19	rs38058952	rs38058952	49797973	49797973
695	10	chr19	rs36529039	rs48659326	51534109	51796698
696	3	chr19	rs13483667	rs31095489	51839087	52011363
697	14	chr19	rs30800419	rs31291600	52285230	52684844
698	3	chr19	rs3714611	rs30452109	55283507	55432044
699	13	chr19	rs37670145	rs30959357	55486328	55819058
700	5	chr19	rs45678979	rs30797790	56160802	56341415
701	6	chr19	rs30894414	rs30703066	56454317	56664666
702	1	chr19	rs6267437	rs6267437	56928297	56928297
703	40	chr19	rs31084450	rs30611276	57028792	57712490
704	31	chr19	rs6264098	rs37799623	57746581	58561702
705	18	chr19	rs30420140	rs3679750	58695332	59027887
706	19	chr19	rs30513666	rs30416683	59255991	60150817
707	3	chr19	rs30456321	rs47601489	60163072	60165408
708	9	chr19	rs45924634	rs31060097	60501120	60686533
709	14	chr19	rs31050390	rs48776675	60723849	61008586
710	1	chr2	rs27096628	rs27096628	3170941	3170941
711	5	chr2	rs27077882	rs27063325	4905935	4952178
712	43	chr2	rs27080738	rs27093204	5147609	6268043
713	6	chr2	rs27125093	rs28288442	8080294	8157794
714	60	chr2	rs27112533	rs27117355	9013447	10329661
715	11	chr2	rs27117310	rs27097715	10341837	10718783
716	8	chr2	rs27085542	rs27069238	10799042	10944847
717	1	chr2	rs27134136	rs27134136	16683973	16683973
718	6	chr2	rs27151377	rs27120228	20233657	20378022
719	9	chr2	rs27198287	rs27214676	24532205	24732410
720	7	chr2	rs27199243	rs27184783	24768382	24838443
721	4	chr2	rs27216009	rs27183840	26332369	26529965
722	2	chr2	rs27232374	rs27196573	29500654	29899204
723	3	chr2	rs27208996	rs27193249	30369626	31259215
724	3	chr2	rs27193105	rs27208683	31322329	31447089
725	4	chr2	rs27195035	rs28236186	31997121	32391227
726	1	chr2	rs28204086	rs28204086	32644821	32644821
727	11	chr2	rs27207965	rs27193065	32745216	33756165
728	35	chr2	rs27192790	rs27191039	33820127	35435324
729	17	chr2	rs27126579	rs13476468	42864765	44618192
730	1	chr2	rs27901635	rs27901635	48991877	48991877
731	1	chr2	rs27918754	rs27918754	49953372	49953372
732	4	chr2	rs13468317	rs27899203	52399242	52514438
733	70	chr2	rs27927659	rs27923363	52636061	54997367
734	48	chr2	rs27908480	rs27925199	55092447	57324551
735	10	chr2	rs27923163	rs27889252	57779196	58033713
736	7	chr2	rs27944626	rs27910792	58084400	58242097
737	5	chr2	rs27892731	rs27909346	58335285	58487380
738	11	chr2	rs27995441	rs28021451	65491274	65682389
739	4	chr2	rs27973537	rs27991064	68882234	69130635
740	67	chr2	rs27974199	rs27983281	69431420	71910516
741	22	chr2	rs27958277	rs27974959	69481300	70214780
742	22	chr2	rs27982516	rs27964573	74065903	75311342
743	11	chr2	rs27966414	rs27978239	75513781	75731914
744	29	chr2	rs27962730	rs27944288	75769441	76492051
745	1	chr2	rs28048545	rs28048545	80386831	80386831
746	92	chr2	rs27399518	rs27379723	91669027	94208289
747	6	chr2	rs27365204	rs27397299	94250737	94355095
748	1	chr2	rs27397130	rs27397130	94390718	94390718
749	2	chr2	rs27397069	rs27383100	94416160	94502145
750	35	chr2	rs27379539	rs27365578	95487209	97576822
751	31	chr2	rs28268494	rs27392682	97906069	99794336
752	93	chr2	rs27376797	rs27390543	100072147	102138858
753	41	chr2	rs27375597	rs27356114	102203668	102872352
754	12	chr2	rs27390043	rs27378638	103264527	103769724
755	19	chr2	rs27362824	rs27433003	103865425	104206358
756	3	chr2	rs27410693	rs27446956	106610618	106670129
757	18	chr2	rs27472930	rs27469572	107150801	108053970
758	91	chr2	rs27508929	rs28272088	108300954	114127389
759	1	chr2	rs3703286	rs3703286	114138748	114138748
760	4	chr2	rs28254643	rs27455215	114192269	114287805
761	40	chr2	rs27455074	rs27442641	114325350	115723017
762	16	chr2	rs27426767	rs27498297	116029485	117175444
763	1	chr2	rs27456882	rs27456882	117702235	117702235
764	1	chr2	rs3672336	rs3672336	120074606	120074606
765	1	chr2	rs27439298	rs27439298	121880792	121880792
766	18	chr2	rs27455272	rs27451360	123799653	125084357
767	16	chr2	rs27435718	rs27435239	125694884	126054418
768	8	chr2	rs27435120	rs6200313	126898812	127129455
769	17	chr2	rs27450298	rs27432145	127204336	128121099
770	6	chr2	rs27446162	rs27430909	128307664	128363752
771	24	chr2	rs27411058	rs3671147	128431803	129052122
772	71	chr2	rs27448828	rs27244856	129088497	131558438
773	1	chr2	rs27272575	rs27272575	131749425	131749425
774	69	chr2	rs27257951	rs27253191	131845433	134997432
775	5	chr2	rs27233946	rs27284293	135079083	135117114
776	21	chr2	rs27237925	rs27257116	135277568	136445830
777	21	chr2	rs27237566	rs3686872	136771825	137247355
778	217	chr2	rs27202147	rs27248816	139701365	144040971
779	126	chr2	rs27248575	rs27312991	144092011	146593886
780	1	chr2	rs27337458	rs27337458	159451729	159451729
781	1	chr2	rs27332321	rs27332321	162372615	162372615
782	2	chr2	rs28280198	rs28280193	162746990	162747790
783	35	chr2	rs28245457	rs27260477	165349674	167563396
784	1	chr2	rs27288927	rs27288927	168604903	168604903
785	9	chr2	rs13476907	rs27283094	168978868	169366399
786	16	chr2	rs27342220	rs27621871	169371820	169563755
787	2	chr2	rs28335541	rs28335629	173935179	173979554
788	6	chr2	rs27685760	rs33216480	174024814	174246212
789	47	chr2	rs27667831	rs27670471	180906597	181864817
790	32	chr3	rs46880570	rs30158821	3877058	5627162
791	1	chr3	rs33290985	rs33290985	5794634	5794634
792	1	chr3	rs29657580	rs29657580	7468198	7468198
793	1	chr3	rs30402270	rs30402270	8240623	8240623
794	1	chr3	rs39081476	rs39081476	8556638	8556638
795	1	chr3	rs6292401	rs6292401	9623494	9623494
796	1	chr3	rs30217616	rs30217616	9623828	9623828
797	4	chr3	rs30355455	rs33537604	19007209	19381786
798	3	chr3	rs31390308	rs48023051	19495216	19500578
799	6	chr3	rs29764639	rs29598225	27620836	27892013
800	46	chr3	rs29597207	rs29737101	27965454	28864414
801	31	chr3	rs29811131	rs30754341	30126030	30555170
802	8	chr3	rs31471156	rs36507191	30658187	30761946
803	26	chr3	rs30161793	rs37854030	32392808	33788419
804	21	chr3	rs29893647	rs31243252	33909212	34109689
805	19	chr3	rs30698864	rs29988597	36543329	36771568
806	77	chr3	rs29983538	rs30122638	36785120	37846343
807	40	chr3	rs30125287	rs48078519	37869264	38515987
808	31	chr3	rs46477289	rs29956101	38527799	38948226
809	2	chr3	rs13477073	rs49145481	40853749	41243552
810	14	chr3	rs30756808	rs31183692	41259491	42601583
811	64	chr3	rs31693665	rs36732653	43264024	45421988
812	35	chr3	rs30008855	rs30071439	46285018	48034564
813	170	chr3	rs3691363	rs36304739	48056247	50973625
814	48	chr3	rs30107965	rs30810079	59256752	61218458
815	45	chr3	rs30826753	rs30853356	61380016	63086670
816	2	chr3	rs30858858	rs30864380	63137204	63178288
817	17	chr3	rs30873415	rs30106570	63439832	64154672
818	81	chr3	rs31091053	rs36635037	65662534	68342453
819	25	chr3	rs30973557	rs31143007	69017176	69443069
820	5	chr3	rs3665967	rs37437229	69538735	69690175
821	65	chr3	rs38121808	rs31423436	69789499	73049857
822	54	chr3	rs36855965	rs37895075	73210649	75662105
823	2	chr3	rs39150371	rs36374810	75823153	75898836
824	13	chr3	rs36261651	rs31081696	75924391	76157713
825	70	chr3	rs31082734	rs31223146	76186964	79364969
826	3	chr3	rs31252760	rs31051595	79659332	81380798
827	33	chr3	rs31255353	rs32616461	79699944	81166784
828	17	chr3	rs33890884	rs32672284	81588966	82141576
829	23	chr3	rs30314408	rs30316002	87854865	89247887
830	5	chr3	rs32967534	rs6304180	92149056	92500629
831	2	chr3	rs31150852	rs31624772	93308537	93349042
832	30	chr3	rs31544899	rs31250900	93418668	94629255
833	12	chr3	rs31641769	rs30645351	94783131	95115706
834	15	chr3	rs30646039	rs37934448	96577753	96939702
835	1	chr3	rs13475408	rs13475408	97673551	97673551
836	53	chr3	rs3708129	rs30508874	98959233	99945566
837	17	chr3	rs30995062	rs31489052	100010893	100511700
838	3	chr3	rs3163400	rs30102782	100521918	100561822
839	46	chr3	rs3162060	rs30936667	100718176	101984957
840	36	chr3	rs36240944	rs33465093	102016871	102460426
841	21	chr3	rs30497328	rs30693565	102514631	103653448
842	94	chr3	rs30064568	rs31726518	103729749	107170367
843	2	chr3	rs33746014	rs30081184	107201931	107215775
844	5	chr3	rs29694484	rs29696857	109006607	109192869
845	246	chr3	rs29783687	rs31269799	109657557	119740303
846	1	chr3	rs48084923	rs48084923	115093891	115093891
847	15	chr3	rs30112717	rs30059782	117393172	119296359
848	45	chr3	rs36423369	rs30258305	120906083	121708757
849	1	chr3	rs30124447	rs30124447	121806248	121806248
850	105	chr3	rs30278587	rs3675720	121811691	123394004
851	7	chr3	rs30468959	rs30469426	126091694	126158640
852	17	chr3	rs30474808	rs3675048	126207988	126487978
853	3	chr3	rs30545649	rs30587412	126986812	127309354
854	12	chr3	rs39249556	rs31586130	128174106	128380970
855	28	chr3	rs31097810	rs36681562	128461739	129292213
856	7	chr3	rs30611413	rs30623114	129558056	129749578
857	1	chr3	rs30625967	rs30625967	129853361	129853361
858	4	chr3	rs30641050	rs30646661	130003345	130126850
859	16	chr3	rs31569746	rs30010550	130235006	130493662
860	47	chr3	rs30448396	rs31098024	130500202	131316677
861	9	chr3	rs51738607	rs30667649	131481072	131885986
862	6	chr3	rs30677182	rs30500142	132061174	132188358
863	42	chr3	rs30683517	rs30504874	132237754	133389979
864	22	chr3	rs52515790	rs13477426	134669646	135231476
865	16	chr3	rs31382766	rs31187408	135429920	135632369
866	3	chr3	rs30808805	rs36719003	135765757	135863305
867	54	chr3	rs30361163	rs30801073	135996290	137906249
868	1	chr3	rs30808868	rs30808868	136136919	136136919
869	29	chr3	rs31544942	rs30958532	138243259	138891528
870	7	chr3	rs30962540	rs30969456	138914043	139026092
871	38	chr3	rs30971586	rs46034158	139147280	140736022
872	3	chr3	rs30063180	rs31490944	141520171	141559343
873	57	chr3	rs31400700	rs36811852	141661762	144272450
874	43	chr3	rs33862300	rs51904201	141711293	142430425
875	22	chr3	rs30163135	rs30901112	144277396	145235525
876	8	chr3	rs30643840	rs51096965	145285431	145387444
877	20	chr3	rs30653674	rs30257699	145464713	146127457
878	12	chr3	rs3710548	rs31212793	146269325	146641922
879	50	chr3	rs31221060	rs31268071	146722207	147958873
880	12	chr3	rs3691557	rs30352011	148116728	148413507
881	28	chr3	rs31314274	rs30072576	148529576	149001012
882	57	chr3	rs30648417	rs30533286	149065369	150456925
883	23	chr3	rs30357515	rs31624680	150499804	151067844
884	10	chr3	rs30560721	rs30552023	151114566	151344222
885	7	chr3	rs30548247	rs31570477	151350810	151588169
886	12	chr3	rs50665311	rs30103926	151615405	152144649
887	13	chr3	rs31602608	rs31625394	152179248	152468805
888	1	chr3	rs30598268	rs30598268	152238654	152238654
889	3	chr3	rs31568724	rs37223685	152584263	152901329
890	11	chr3	rs30607262	rs3697892	156409857	156587865
891	16	chr3	rs30847708	rs31481417	156735859	157182181
892	8	chr4	rs32074103	rs27662243	5599068	5997182
893	24	chr4	rs27716901	rs27679369	6095770	6350497
894	43	chr4	rs27663414	rs27687480	6378002	7671432
895	37	chr4	rs27675370	rs27673658	8077638	9104341
896	9	chr4	rs27673448	rs27690124	9162142	9285598
897	67	chr4	rs27690004	rs27654059	9304471	10775908
898	13	chr4	rs32897965	rs27731495	10852564	10987615
899	11	chr4	rs27747018	rs32755493	11202980	11432170
900	10	chr4	rs27710166	rs27707725	12575755	13135736
901	37	chr4	rs27737540	rs28277701	15927250	17956439
902	2	chr4	rs28262892	rs27715409	18097663	18117143
903	19	chr4	rs27718907	rs32585032	24432723	25317817
904	15	chr4	rs27719302	rs27720701	25354007	25635572
905	26	chr4	rs27754158	rs27750745	26959952	27872190
906	13	chr4	rs27736595	rs13477625	29260447	30033003
907	4	chr4	rs33030836	rs32814644	30278012	30439580
908	12	chr4	rs31997417	rs27824597	31931106	32130352
909	39	chr4	rs27800714	rs27788169	38233997	39254297
910	29	chr4	rs27766952	rs27813543	39359215	39935104
911	4	chr4	rs27798611	rs32431054	40068466	40513473
912	7	chr4	rs27760535	rs28316614	40580580	41191816
913	31	chr4	rs28284852	rs3706975	41522323	43363719
914	27	chr4	rs27864912	rs32698868	43399901	44342729
915	33	chr4	rs27847588	rs31975446	45196379	45956114
916	9	chr4	rs28309141	rs27840643	45987402	46180664
917	4	chr4	rs32266601	rs27841765	46292633	46510623
918	14	chr4	rs27841683	rs27785521	46563423	46854171
919	10	chr4	rs27785516	rs27804233	46855266	47044095
920	17	chr4	rs27822274	rs13477701	47399570	51086762
921	12	chr4	rs32757462	rs27837044	49773319	50023877
922	1	chr4	rs27832838	rs27832838	59486030	59486030
923	26	chr4	rs27872755	rs13477766	69692306	71542987
924	1	chr4	rs28067930	rs28067930	84114016	84114016
925	2	chr4	rs28079477	rs28056675	87106965	87152785
926	1	chr4	rs28327664	rs28327664	90367913	90367913
927	17	chr4	rs28110430	rs28107789	95081843	95379481
928	5	chr4	rs32903969	rs28092743	95805034	95849499
929	3	chr4	rs28092668	rs28092555	95858133	95870490
930	2	chr4	rs31829213	rs32380121	96102472	96200139
931	28	chr4	rs28096744	rs28092977	98514547	99529638
932	25	chr4	rs32989845	rs28232590	99649634	100509276
933	28	chr4	rs28218072	rs28208227	100546888	101542503
934	57	chr4	rs28172774	rs28175220	102129786	103481922
935	6	chr4	rs28175011	rs32656687	103554075	103724356
936	142	chr4	rs28195124	rs28148931	103762401	109891094
937	1	chr4	rs28151547	rs28151547	106325294	106325294
938	21	chr4	rs28164720	rs28285187	110029980	111379047
939	59	chr4	rs28285141	rs27480579	111388473	114548651
940	31	chr4	rs27499268	rs27480409	114666373	116479989
941	3	chr4	rs32081401	rs27513899	116523255	116772474
942	35	chr4	rs27513845	rs27482462	116803724	117644720
943	11	chr4	rs28308787	rs28256565	117732995	117928463
944	11	chr4	rs3665676	rs27509657	117933540	118351588
945	80	chr4	rs27509633	rs27499850	118356986	120737593
946	26	chr4	rs27499727	rs27567167	120792657	122931040
947	58	chr4	rs27552041	rs27553943	123136812	124766981
948	55	chr4	rs27584634	rs32984816	124927201	126255050
949	10	chr4	rs27564144	rs27522816	126337997	126587465
950	60	chr4	rs27564572	rs27495773	126693265	128324722
951	8	chr4	rs6167734	rs27546217	128396943	128578697
952	13	chr4	rs32182628	rs27524628	128641312	128982613
953	9	chr4	rs27508018	rs27503205	129003391	129354818
954	26	chr4	rs27519079	rs27491876	129525212	130095212
955	4	chr4	rs27486878	rs13477980	130328103	130725649
956	21	chr4	rs27572026	rs28260694	130909442	131167540
957	136	chr4	rs28260490	rs28276828	131206099	134627377
958	6	chr4	rs28261582	rs27543439	134677217	134905506
959	83	chr4	rs27543321	rs27544763	134942991	137156515
960	1	chr4	rs27544755	rs27544755	137157744	137157744
961	58	chr4	rs27544690	rs27576189	137163976	138187937
962	59	chr4	rs27545811	rs27562723	138283661	139139041
963	66	chr4	rs27547628	rs27625598	139174809	140346282
964	42	chr4	rs32030125	rs27604327	140401947	141415096
965	1	chr4	rs6397583	rs6397583	141454238	141454238
966	14	chr4	rs16783029	rs27552324	141803767	142087026
967	55	chr4	rs27607808	rs27596842	142209439	142970101
968	77	chr4	rs32583929	rs32470078	149148416	150528230
969	9	chr4	rs32706699	rs32714183	150657930	150806518
970	27	chr4	rs32269581	rs32750343	150815075	151176154
971	23	chr4	rs32360459	rs32590836	151258400	151808923
972	1	chr4	rs32600262	rs32600262	151968275	151968275
973	8	chr4	rs32934511	rs32355822	153198750	153414160
974	10	chr4	rs32939068	rs32108711	153933969	154229811
975	18	chr4	rs33148704	rs32572840	155289549	155668556
976	7	chr4	rs32387552	rs31781103	155745230	155941789
977	6	chr4	rs32771643	rs31973405	155970754	156122920
978	25	chr5	rs29503906	rs33743020	3930563	4890956
979	23	chr5	rs31080874	rs29777933	4967351	5364241
980	1	chr5	rs31021600	rs31021600	5436429	5436429
981	19	chr5	rs30969887	rs31344041	5897715	7278310
982	10	chr5	rs29221520	rs31501777	12255015	12675629
983	13	chr5	rs29216224	rs29153138	12842507	13388985
984	11	chr5	rs29164705	rs29126931	13468933	13880011
985	8	chr5	rs46808933	rs3687916	13970794	14324114
986	4	chr5	rs31664981	rs31664399	14706714	14718569
987	26	chr5	rs47332492	rs49264612	15827429	16659686
988	10	chr5	rs47888266	rs29765472	16680659	17104216
989	1	chr5	rs36480238	rs36480238	17139843	17139843
990	60	chr5	rs51307703	rs31785260	17490924	19358831
991	24	chr5	rs47961618	rs33536441	19465579	20345018
992	29	chr5	rs46994930	rs51476991	20362160	21421042
993	15	chr5	rs29542208	rs31904876	21609597	22323889
994	15	chr5	rs33462520	rs36263661	22755457	22953760
995	16	chr5	rs51672903	rs32073735	23039378	23595392
996	68	chr5	rs32068506	rs32283846	23775871	26293913
997	8	chr5	rs32277041	rs32261197	26356866	26513297
998	1	chr5	rs32240936	rs32240936	26768385	26768385
999	12	chr5	rs29544428	rs32193089	27125231	27181213
1000	44	chr5	rs29545555	rs33204481	27357250	28239321
1001	28	chr5	rs29551522	rs29580446	28309132	28678912
1002	1	chr5	rs33550600	rs33550600	34160023	34160023
1003	1	chr5	rs29589445	rs29589445	35149935	35149935
1004	1	chr5	rs32638704	rs32638704	35493174	35493174
1005	48	chr5	rs51177066	rs32684100	37519437	38555281
1006	1	chr5	rs50801914	rs50801914	37531530	37531530
1007	7	chr5	rs32678970	rs48336744	38604928	38783213
1008	6	chr5	rs33722856	rs32738581	38842475	39125991
1009	24	chr5	rs32733389	rs32713546	39275776	39702025
1010	20	chr5	rs32710564	rs33110473	39743292	40290521
1011	2	chr5	rs32757805	rs29819677	40714555	40852945
1012	11	chr5	rs29781043	rs33640394	43929005	44118933
1013	25	chr5	rs29729399	rs29568606	44157053	45056950
1014	4	chr5	rs29825185	rs32821789	45401137	47357563
1015	3	chr5	rs32881624	rs29626384	50571318	51858981
1016	1	chr5	rs32953575	rs32953575	52757119	52757119
1017	1	chr5	rs32939931	rs32939931	53241176	53241176
1018	1	chr5	rs32933569	rs32933569	53347235	53347235
1019	8	chr5	rs32919040	rs6324731	53698969	54270111
1020	7	chr5	rs33255444	rs3692051	54319498	54436845
1021	11	chr5	rs50250968	rs33174860	54596640	54803626
1022	11	chr5	rs33300969	rs45927553	54839260	54909210
1023	13	chr5	rs29544312	rs37534143	55227125	58026997
1024	58	chr5	rs32973307	rs37315015	55576551	57813172
1025	123	chr5	rs33664655	rs36614494	58070702	63598005
1026	9	chr5	rs38185274	rs37464285	63701680	64188200
1027	50	chr5	rs33395483	rs48677052	64430761	66373772
1028	14	chr5	rs31468200	rs31495907	67099963	67680170
1029	118	chr5	rs38246930	rs33615717	71893258	74199022
1030	1	chr5	rs33315676	rs33315676	74152366	74152366
1031	56	chr5	rs37546307	rs33111962	74229365	75779380
1032	25	chr5	rs51945574	rs29532372	75999371	85229514
1033	31	chr5	rs31543773	rs38341603	76165770	80035548
1034	65	chr5	rs3659545	rs46048101	85779966	88054013
1035	16	chr5	rs48975254	rs47980720	88139335	88903619
1036	144	chr5	rs33710316	rs31823659	89458340	93325273
1037	102	chr5	rs13478400	rs3686002	95836297	98540590
1038	53	chr5	rs32002550	rs47906612	101570501	103110306
1039	82	chr5	rs51467402	rs13478443	104230626	106499967
1040	10	chr5	rs29726996	rs33101344	106552360	106692473
1041	2	chr5	rs33545875	rs29570410	107104855	107117519
1042	37	chr5	rs32042680	rs29586611	107445893	110419236
1043	41	chr5	rs32052718	rs49549657	107872463	110045268
1044	46	chr5	rs46227959	rs38853566	110466486	111198754
1045	11	chr5	rs33116691	rs29512246	111212580	111478382
1046	59	chr5	rs32105226	rs33302639	112014492	114086894
1047	8	chr5	rs48927953	rs33638700	114198947	114448776
1048	18	chr5	rs46065996	rs32141128	114458627	114927539
1049	12	chr5	rs33463793	rs51747675	116204674	116650143
1050	14	chr5	rs29731523	rs48084132	116664116	116849874
1051	24	chr5	rs37946398	rs33191659	116895707	117225377
1052	22	chr5	rs29524558	rs46575410	117235939	119200223
1053	7	chr5	rs33702258	rs38520468	117994241	118865473
1054	13	chr5	rs33304222	rs3666994	119210292	119489451
1055	2	chr5	rs36506377	rs3701266	126588109	126683625
1056	79	chr5	rs36424924	rs33555916	127826569	129148181
1057	10	chr5	rs37162204	rs36469717	129256575	129312014
1058	37	chr5	rs37749654	rs33569726	129443296	130340522
1059	59	chr5	rs29529655	rs29502647	130468166	132142225
1060	10	chr5	rs13478536	rs29581063	132255439	132511642
1061	1	chr5	rs13478539	rs13478539	133062784	133062784
1062	8	chr5	rs50437933	rs29579024	143612260	144149999
1063	5	chr5	rs32346473	rs29547127	144264722	144315782
1064	14	chr5	rs33588181	rs33544861	144588113	144969433
1065	27	chr5	rs33079459	rs32352963	145008857	146622349
1066	15	chr5	rs32355894	rs32370296	146726890	146942459
1067	7	chr5	rs32369933	rs50647161	147023805	147167245
1068	1	chr5	rs13494513	rs13494513	150036440	150036440
1069	9	chr5	rs13501621	rs32419700	150240371	150331204
1070	8	chr5	rs3167033	rs47117240	150398969	150427883
1071	4	chr5	rs48123449	rs38600304	150850656	151247070
1072	6	chr5	rs46723607	rs33607836	151428385	151649530
1073	3	chr6	rs32438601	rs36879411	3596641	3993128
1074	4	chr6	rs38130742	rs36949844	4017082	4029430
1075	46	chr6	rs29831844	rs30317541	4051522	6052540
1076	64	chr6	rs29927406	rs30508128	6343262	7876210
1077	73	chr6	rs29922474	rs30845880	7955563	9744878
1078	9	chr6	rs30267232	rs33374510	9797949	9995899
1079	27	chr6	rs29827541	rs45728063	10037065	11259412
1080	2	chr6	rs30668345	rs29974436	11475118	11598944
1081	2	chr6	rs30809119	rs45642837	15563450	15631527
1082	40	chr6	rs46082959	rs33564759	15740155	17527526
1083	20	chr6	rs33728855	rs33747382	22396929	23008934
1084	16	chr6	rs33748500	rs47782269	23023703	23383907
1085	8	chr6	rs30859825	rs29924838	23944238	24185497
1086	2	chr6	rs33803698	rs33813882	27819224	27983255
1087	114	chr6	rs30167255	rs30421970	28438139	32674276
1088	1	chr6	rs33841297	rs33841297	28866982	28866982
1089	3	chr6	rs30418277	rs29972830	32681675	32739715
1090	4	chr6	rs30516125	rs51267457	32823510	32976244
1091	41	chr6	rs30602525	rs36298980	34488084	36726305
1092	82	chr6	rs30226454	rs30073670	44033279	46353850
1093	69	chr6	rs30613214	rs30020521	52384616	54067390
1094	2	chr6	rs29882065	rs3692439	54228335	54257780
1095	45	chr6	rs30952380	rs8270074	63787729	65133777
1096	18	chr6	rs30023440	rs30655247	71069826	71401508
1097	30	chr6	rs30656405	rs30321983	71445899	72237857
1098	70	chr6	rs30313700	rs30652825	72248916	74685230
1099	25	chr6	rs29928441	rs47330912	74928757	76121798
1100	15	chr6	rs47425973	rs30759697	76556100	76823386
1101	15	chr6	rs30510060	rs30074510	76858989	77456389
1102	33	chr6	rs49843249	rs37874015	77986483	78973136
1103	99	chr6	rs37018187	rs6225851	79326959	82299974
1104	20	chr6	rs37638333	rs51306107	82316493	82880476
1105	36	chr6	rs49408476	rs30018107	83262644	83674901
1106	25	chr6	rs50215762	rs29961733	84179155	86115539
1107	60	chr6	rs37497813	rs37544070	86218460	87541496
1108	5	chr6	rs36904141	rs37562426	87717762	87761396
1109	7	chr6	rs37530885	rs36663498	88115650	88526842
1110	72	chr6	rs30369108	rs3663352	88634148	90729195
1111	23	chr6	rs30398271	rs30562587	90883485	92216655
1112	3	chr6	rs46603976	rs49019746	92265443	92334191
1113	6	chr6	rs48211038	rs30669107	92591112	92726541
1114	7	chr6	rs29969984	rs30017778	93066025	93591119
1115	12	chr6	rs30977654	rs38016808	93615891	94001352
1116	14	chr6	rs30849594	rs31057060	94374384	94794096
1117	1	chr6	rs31082955	rs31082955	95013452	95013452
1118	3	chr6	rs30313640	rs37997615	95095152	96813592
1119	5	chr6	rs30225916	rs30462636	97024787	97066406
1120	41	chr6	rs30307812	rs30708369	97248604	97973421
1121	4	chr6	rs30323723	rs30961206	97999366	98013862
1122	87	chr6	rs37026976	rs30759493	104193217	106214091
1123	85	chr6	rs36376974	rs38993485	107371232	108635619
1124	7	chr6	rs30897970	rs37669013	108666320	108738420
1125	10	chr6	rs30513083	rs29984487	111198373	111529221
1126	45	chr6	rs30369454	rs30909405	111604690	112582523
1127	12	chr6	rs36641663	rs38923132	112814134	112889271
1128	53	chr6	rs37799307	rs30659916	113001941	114046835
1129	1	chr6	rs36984128	rs36984128	113712925	113712925
1130	2	chr6	rs29970425	rs30505024	114451473	114803830
1131	23	chr6	rs13478997	rs31600962	118072426	118733472
1132	2	chr6	rs49718172	rs51109432	121658314	122632618
1133	2	chr6	rs51067566	rs30951508	122779139	124991374
1134	1	chr6	rs50398836	rs50398836	125177961	125177961
1135	1	chr6	rs30614839	rs30614839	125182832	125182832
1136	2	chr6	rs49756970	rs49717874	127392226	127392464
1137	1	chr6	rs31797137	rs31797137	128328607	128328607
1138	2	chr6	rs46945886	rs36556752	130736615	132040181
1139	2	chr6	rs36237147	rs38053130	130825300	130888196
1140	27	chr6	rs48422975	rs30755316	135663683	136483218
1141	3	chr6	rs29967962	rs30126435	136587815	136609682
1142	19	chr6	rs37092712	rs51241135	136812130	137178447
1143	2	chr6	rs30812139	rs31934527	137227118	137286023
1144	1	chr6	rs31948195	rs31948195	137431738	137431738
1145	8	chr6	rs38517868	rs39851415	144464174	144634769
1146	2	chr6	rs32215153	rs32218380	144804809	144806795
1147	31	chr6	rs30657993	rs38498324	144998975	146487309
1148	47	chr6	rs32309351	rs3677539	147876658	148598417
1149	3	chr6	rs37313744	rs30761808	148611826	148662522
1150	3	chr7	rs49985163	rs31939357	3124122	3697099
1151	10	chr7	rs37399529	rs51324707	4097342	4736312
1152	11	chr7	rs50753757	rs46015108	4875886	5362021
1153	75	chr7	rs49545825	rs32532297	6882962	13480197
1154	20	chr7	rs31334298	rs36842982	14515300	16262752
1155	23	chr7	rs36683459	rs32406997	16528344	18003506
1156	1	chr7	rs46159488	rs46159488	18693604	18693604
1157	2	chr7	rs32278755	rs32374814	19222709	19265253
1158	7	chr7	rs32412127	rs46265792	19416816	19856138
1159	11	chr7	rs49693858	rs47499204	24293421	24643890
1160	13	chr7	rs50473306	rs6331185	24693163	25851998
1161	11	chr7	rs31895666	rs31039746	26377392	26813949
1162	17	chr7	rs47414770	rs47061993	26982970	27510402
1163	17	chr7	rs50930474	rs36294121	27543509	28581088
1164	4	chr7	rs37887936	rs31391372	28618281	28677884
1165	2	chr7	rs31760078	rs47857750	28760727	28789886
1166	33	chr7	rs31517116	rs37345485	28860654	29833507
1167	18	chr7	rs36338419	rs3147848	29885996	30527750
1168	2	chr7	rs32088164	rs31990415	30593089	30596771
1169	3	chr7	rs51958657	rs31303014	30603371	30657560
1170	24	chr7	rs8236611	rs31675164	30722267	34014372
1171	8	chr7	rs32153613	rs32290010	34869915	34941087
1172	5	chr7	rs32186224	rs3091038	34978808	35044607
1173	20	chr7	rs50675653	rs31486795	35151587	35560298
1174	1	chr7	rs49238380	rs49238380	35665459	35665459
1175	1	chr7	rs32145385	rs32145385	35851118	35851118
1176	4	chr7	rs31508839	rs47544111	35870599	35910931
1177	2	chr7	rs38016693	rs32095316	36024341	36133524
1178	17	chr7	rs39470876	rs32567023	36180768	36600208
1179	46	chr7	rs32566728	rs32621242	36650402	37300108
1180	35	chr7	rs32434487	rs32647451	37312064	37696635
1181	4	chr7	rs32661908	rs48442401	37817125	37955443
1182	11	chr7	rs38111053	rs47846766	39823843	40253964
1183	237	chr7	rs46661326	rs46995818	40288949	45468333
1184	90	chr7	rs49258801	rs3154768	45720900	46997768
1185	11	chr7	rs36250138	rs46200565	47028379	47163126
1186	73	chr7	rs31421405	rs32868651	47167915	49116934
1187	19	chr7	rs32870370	rs51157191	49126595	49374792
1188	15	chr7	rs32874269	rs31181809	49391123	49573173
1189	79	chr7	rs32887992	rs6353077	49588608	50693539
1190	143	chr7	rs31713786	rs39193008	50728982	52979158
1191	241	chr7	rs39366408	rs32998487	53002808	56960865
1192	350	chr7	rs32996105	rs31898511	56995639	67063165
1193	15	chr7	rs32201956	rs32015275	67099801	67176304
1194	7	chr7	rs36665067	rs32326496	67551861	67834537
1195	12	chr7	rs31254634	rs33120724	68215797	68680663
1196	1	chr7	rs31549867	rs31549867	68907309	68907309
1197	4	chr7	rs32515361	rs6235777	68985228	69044549
1198	1	chr7	rs33132220	rs33132220	69063558	69063558
1199	14	chr7	rs31195746	rs38914418	69576144	70553117
1200	5	chr7	rs31545797	rs32512196	70589192	70657830
1201	24	chr7	rs31448003	rs51282823	70658163	71118105
1202	93	chr7	rs36771435	rs31342575	71182556	72907530
1203	1	chr7	rs31808352	rs31808352	72956594	72956594
1204	47	chr7	rs32011227	rs49101349	73086564	74077517
1205	1	chr7	rs32339254	rs32339254	75300801	75300801
1206	26	chr7	rs32443107	rs32390371	75442127	76181900
1207	38	chr7	rs31171623	rs33199869	76375230	77350994
1208	47	chr7	rs31446074	rs6228999	77922778	80634467
1209	14	chr7	rs31794845	rs31999098	80670468	81127514
1210	20	chr7	rs32020304	rs31756349	81186449	82010915
1211	28	chr7	rs51633960	rs33246119	82067326	82810161
1212	51	chr7	rs31053150	rs32287731	82833967	84433726
1213	67	chr7	rs33272690	rs3664738	84441298	86927127
1214	5	chr7	rs36291185	rs37600892	87003982	87146230
1215	92	chr7	rs32517762	rs3692860	87293393	91294926
1216	1	chr7	rs31487146	rs31487146	91314537	91314537
1217	48	chr7	rs32222509	rs51766112	92208455	92996057
1218	183	chr7	rs31180305	rs31591480	93515386	96865256
1219	2	chr7	rs50608844	rs37718964	96943927	97386479
1220	2	chr7	rs46652854	rs31618171	97465336	97812147
1221	4	chr7	rs31235441	rs31727531	99045519	100470669
1222	2	chr7	rs31368277	rs47515441	100344903	101126861
1223	1	chr7	rs31792699	rs31792699	101463030	101463030
1224	89	chr7	rs31918599	rs48321571	104226829	107649553
1225	2	chr7	rs32270241	rs36291826	112896211	112918957
1226	42	chr7	rs37498564	rs48796099	113674041	114606529
1227	9	chr7	rs6356379	rs38171772	113743485	113852170
1228	223	chr7	rs32101467	rs32249185	114700440	118633976
1229	1	chr7	rs32476610	rs32476610	118460983	118460983
1230	110	chr7	rs31440434	rs32135795	118647286	120250676
1231	5	chr7	rs31640081	rs32361718	122533577	122616152
1232	49	chr7	rs37695046	rs32852218	122756947	124187300
1233	5	chr7	rs32888263	rs31965584	124619491	124718784
1234	29	chr7	rs32902713	rs32956859	124730674	125180483
1235	50	chr7	rs32961953	rs31751937	125219051	125909814
1236	16	chr7	rs33040733	rs33144188	125934899	127334215
1237	2	chr7	rs31102487	rs45950069	130785199	130791977
1238	1	chr7	rs8236684	rs8236684	131031141	131031141
1239	19	chr7	rs31373252	rs6255449	134840090	135072879
1240	10	chr7	rs6302854	rs13479546	135186876	135601719
1241	44	chr7	rs49783300	rs33665999	136433882	137066167
1242	1	chr7	rs6211135	rs6211135	137619001	137619001
1243	11	chr7	rs32081805	rs31598224	138624102	138919733
1244	1	chr7	rs33791559	rs33791559	138984427	138984427
1245	6	chr7	rs36991743	rs31289791	139785941	139861262
1246	4	chr7	rs31033241	rs33803258	139945697	140138018
1247	15	chr7	rs33808278	rs37654093	140324724	141206505
1248	1	chr7	rs13479566	rs13479566	142462522	142462522
1249	5	chr7	rs36598631	rs6207655	144201705	144277889
1250	1	chr8	rs37129279	rs37129279	11361554	11361554
1251	4	chr8	rs13479617	rs33516705	14476494	14528134
1252	3	chr8	rs32705413	rs30246900	14536658	15502485
1253	34	chr8	rs30255311	rs30419761	15549472	16544371
1254	25	chr8	rs30420893	rs32842355	16580115	17378623
1255	9	chr8	rs32890096	rs33345012	17418932	17681947
1256	2	chr8	rs46250579	rs48804006	17940159	17951459
1257	1	chr8	rs13479627	rs13479627	18055929	18055929
1258	5	chr8	rs13479628	rs33470315	18316447	18442015
1259	66	chr8	rs3699809	rs33387235	18512935	22423258
1260	25	chr8	rs4135461	rs32600656	22714056	23206124
1261	19	chr8	rs46991607	rs33595597	23555286	23882585
1262	6	chr8	rs33285279	rs36893018	26843139	26999775
1263	37	chr8	rs33564919	rs33487647	27034210	27784882
1264	14	chr8	rs13479666	rs32889572	28049465	28341060
1265	5	chr8	rs13479669	rs32895838	28627922	29003933
1266	27	chr8	rs52131748	rs47334276	30739143	32300230
1267	21	chr8	rs46062055	rs32640118	32363612	33179014
1268	9	chr8	rs3165689	rs30758011	41367693	41707138
1269	14	chr8	rs33505303	rs30919413	42115292	43335548
1270	18	chr8	rs36371532	rs32594937	45902163	46364023
1271	83	chr8	rs32763908	rs30966197	46394247	48399552
1272	7	chr8	rs30977944	rs6288724	48561085	48730537
1273	15	chr8	rs31021217	rs31032725	49055109	49190194
1274	10	chr8	rs31116715	rs31171122	49797576	50289047
1275	13	chr8	rs31201458	rs31218161	50540120	50875562
1276	158	chr8	rs31231098	rs31417339	51050187	57858640
1277	2	chr8	rs31422959	rs31417230	57904597	57920483
1278	66	chr8	rs31431947	rs31459550	57965487	59318440
1279	25	chr8	rs31519090	rs6160905	61476983	63760373
1280	18	chr8	rs31718683	rs31738222	63784742	64083693
1281	10	chr8	rs6372901	rs33569204	64125194	64295046
1282	44	chr8	rs32737924	rs3704053	68012032	69066948
1283	48	chr8	rs32557515	rs33115697	76618339	77657351
1284	100	chr8	rs32779854	rs32933443	87410604	89023551
1285	113	chr8	rs6296403	rs33156026	89076532	90438905
1286	125	chr8	rs32755687	rs32993141	90486311	92243085
1287	58	chr8	rs33198061	rs47346055	92266161	92832783
1288	35	chr8	rs46039526	rs37123186	92876779	94986188
1289	94	chr8	rs32767628	rs33044171	95318315	98085600
1290	18	chr8	rs33104692	rs33299209	98280543	99053984
1291	63	chr8	rs37511273	rs32389250	99209326	101345614
1292	16	chr8	rs32809250	rs6299371	101677231	102449156
1293	9	chr8	rs30738721	rs30757641	102630112	102737994
1294	16	chr8	rs6352661	rs48882374	102744322	103347285
1295	22	chr8	rs32858643	rs30837699	103372271	104061491
1296	24	chr8	rs30856213	rs51636561	104233771	106530183
1297	9	chr8	rs50540738	rs30961672	106581435	106790086
1298	3	chr8	rs30962940	rs47839363	106816584	106888836
1299	4	chr8	rs33145596	rs32615928	107247085	107675178
1300	1	chr8	rs13479995	rs13479995	113712788	113712788
1301	33	chr8	rs32775293	rs36898408	113767746	114117969
1302	2	chr8	rs33018943	rs6383563	114150475	114167097
1303	19	chr8	rs32911496	rs31410819	114179029	114789821
1304	5	chr8	rs31413734	rs31414736	114811584	114829431
1305	3	chr8	rs33481638	rs33163311	116567949	116838652
1306	9	chr8	rs37629426	rs4136155	116923069	117217856
1307	2	chr8	rs31889179	rs31901610	124412680	124536007
1308	1	chr8	rs32888890	rs32888890	124585073	124585073
1309	2	chr8	rs31979384	rs32007851	125400156	125585154
1310	3	chr8	rs33267869	rs48624603	127522300	128592024
1311	1	chr8	rs32181835	rs32181835	128547107	128547107
1312	115	chr9	rs51734065	rs48888831	3162250	12788827
1313	7	chr9	rs52549565	rs48569669	12914737	13104398
1314	6	chr9	rs33681481	rs29745710	13434814	13548912
1315	7	chr9	rs49516122	rs51499174	28520686	28624542
1316	13	chr9	rs37270218	rs38533024	28689497	28809527
1317	27	chr9	rs38992367	rs36591835	28879560	29384149
1318	3	chr9	rs30379619	rs13480121	29940496	30761869
1319	14	chr9	rs39415975	rs38504287	32706771	32933134
1320	47	chr9	rs29977021	rs32508818	32986790	34155323
1321	5	chr9	rs32515064	rs30229859	34206033	34280164
1322	13	chr9	rs48230320	rs29647351	34538079	34658510
1323	18	chr9	rs45777585	rs33620362	34671508	34862065
1324	9	chr9	rs29642988	rs29739923	34875159	34963760
1325	6	chr9	rs37518940	rs3669665	34967507	34995736
1326	8	chr9	rs30129282	rs29595620	35022155	35061764
1327	47	chr9	rs29737503	rs3719607	35158099	37199846
1328	2	chr9	rs30060792	rs29589529	37239199	37256992
1329	28	chr9	rs29738360	rs30339069	37575217	38644623
1330	15	chr9	rs36513906	rs13480152	39643758	40264063
1331	17	chr9	rs30332004	rs32729426	47590640	47835171
1332	3	chr9	rs29836296	rs29892996	47905234	47930991
1333	79	chr9	rs33665053	rs30375204	48099779	49683457
1334	27	chr9	rs30087669	rs36590238	50496275	51458429
1335	4	chr9	rs30234050	rs29738126	51481337	51533705
1336	7	chr9	rs29685301	rs47534999	51588566	51758014
1337	25	chr9	rs30254695	rs47176265	51787741	52190523
1338	34	chr9	rs48201449	rs51236286	52399311	54230444
1339	32	chr9	rs30031461	rs13480214	55414214	56849958
1340	16	chr9	rs30435749	rs36499267	56945814	57723520
1341	15	chr9	rs29890423	rs48617188	57780509	58390167
1342	47	chr9	rs45852014	rs29643228	58404749	59511160
1343	2	chr9	rs30324370	rs30234089	61012875	61013684
1344	114	chr9	rs33717556	rs33637153	61057570	63694348
1345	13	chr9	rs50169128	rs29648477	63794286	64093866
1346	6	chr9	rs30037738	rs32844121	64431952	64608886
1347	1	chr9	rs37273561	rs37273561	67852868	67852868
1348	1	chr9	rs45700863	rs45700863	69323412	69323412
1349	1	chr9	rs29844664	rs29844664	70331645	70331645
1350	1	chr9	rs29641341	rs29641341	71030431	71030431
1351	1	chr9	rs37797255	rs37797255	71123530	71123530
1352	1	chr9	rs32932968	rs32932968	74174156	74174156
1353	6	chr9	rs46595328	rs30222204	77252090	77301573
1354	12	chr9	rs45807665	rs47920777	77835006	78033283
1355	112	chr9	rs47665119	rs48880375	80287247	82246073
1356	92	chr9	rs6218287	rs29987888	82285203	83869712
1357	2	chr9	rs33071204	rs29596367	83875022	83897663
1358	44	chr9	rs36731020	rs36752837	84185720	85639108
1359	9	chr9	rs30267879	rs36496148	85651644	85733049
1360	18	chr9	rs37452111	rs47267533	85788817	86055389
1361	1	chr9	rs33667474	rs33667474	89838482	89838482
1362	44	chr9	rs38185114	rs46759856	89928702	92403272
1363	9	chr9	rs50160976	rs30281634	92465368	92778113
1364	6	chr9	rs37925658	rs36326309	92878947	92914401
1365	66	chr9	rs29940957	rs33648339	92994327	94913935
1366	46	chr9	rs29641556	rs30470776	95023483	96897577
1367	3	chr9	rs33120877	rs33121636	97090401	97143472
1368	71	chr9	rs33124988	rs30084652	97264171	99175572
1369	47	chr9	rs29973939	rs33221198	99219967	101022162
1370	17	chr9	rs33218925	rs36826982	101048106	101340632
1371	6	chr9	rs36938604	rs33722981	101453714	101819629
1372	14	chr9	rs33355356	rs48230698	112476495	112569308
1373	1	chr9	rs47136322	rs47136322	112572358	112572358
1374	9	chr9	rs50857104	rs33729682	112575234	112921572
1375	5	chr9	rs46507895	rs29980523	113382839	113458557
1376	7	chr9	rs6406022	rs30188608	113484157	114045953
1377	71	chr9	rs30370875	rs30135680	114081512	115680268
1378	39	chr9	rs30483445	rs33742605	117425908	118337342
1379	18	chr9	rs48147529	rs45687439	118590243	118872301
1380	18	chr9	rs13469237	rs29736677	118898170	119560037
1381	37	chr9	rs29733932	rs29782849	119675840	120558458
1382	6	chr9	rs13480454	rs33482845	120697838	120856339
1383	4	chr9	rs49655699	rs46857812	121031184	121075442
1384	9	chr9	rs33897055	rs29597059	121818648	122238496
1385	1	chr9	rs29792461	rs29792461	122555787	122555787
1386	6	chrX	rs33485522	rs31393740	10170381	10342375
1387	1	chrX	rs33634116	rs33634116	12671555	12671555
1388	10	chrX	rs30124983	rs30256990	47658221	50699853
1389	50	chrX	rs29056742	rs33844098	60705900	68126466
1390	1	chrX	rs29048440	rs29048440	65402709	65402709
1391	1	chrX	rs31192131	rs31192131	66563058	66563058
1392	1	chrX	rs29048589	rs29048589	67272269	67272269
1393	1	chrX	rs29047751	rs29047751	67438728	67438728
1394	25	chrX	rs29121906	rs29120681	81105198	82564289
1395	12	chrX	rs29120700	rs29063242	82717000	83515800
1396	13	chrX	rs29066388	rs29066432	86163058	87522294
1397	3	chrX	rs29063635	rs29078513	87896767	89892302
1398	6	chrX	rs29070885	rs13483881	92735294	93278461
1399	3	chrX	rs29085977	rs29088778	95101693	95903206
1400	28	chrX	rs29086667	rs29084300	96852746	99138216
1401	12	chrX	rs29266390	rs29263716	136153418	136760640
1402	2	chrX	rs29262823	rs33850359	138022778	138169218
1403	13	chrX	rs29256531	rs29254074	139675120	140094434
1404	6	chrX	rs29253743	rs29254381	140548414	140704428
1405	6	chrX	rs29284973	rs29286007	143068892	143659643
1406	20	chrX	rs29283404	rs13484056	143705831	145760744
1407	42	chrX	rs29274908	rs29295135	147761447	152537679
1408	1	chrX	rs13484073	rs13484073	150116040	150116040
1409	10	chrX	rs29293413	rs3703764	152566489	153119147
1410	21	chrX	rs29289188	rs29299098	153163741	155242223
1411	1	chrX	rs29290434	rs29290434	153310816	153310816
1412	19	chrX	rs29299442	rs29297463	155593969	156927669
1413	1	chrX	rs13484087	rs13484087	155948167	155948167
1414	1	chrX	rs29298105	rs29298105	157005491	157005491
1415	27	chrX	rs29297426	rs29309314	157084291	158625391
1416	15	chrX	rs29309918	rs29308777	159082892	159873986
