# Supplementary material for: Predictive modeling of miRNA-mediated predisposition to alcohol-related phenotypes in mouse
Source: BMC Genomics. 2018 Aug 29;19:639. doi: 10.1186/s12864-018-5004-3 (PMC6114181; doi:10.1186/s12864-018-5004-3)
Supplement: Supplementary file 3 — Supplementary Table 3. (CSV 470 KB) [file 12864_2018_5004_MOESM3_ESM.csv]

Phenotype	SDP	miRNA	mRNA	SDP_miRNA_pval	SDP_mRNA_pval	miRNA_mRNA_pval	SDP_Phenotype_pval	miRNA_Phenotype_pval	mRNA_Phenotype_pval
DID	SDP#1375	mmu-miR-1843b-5p	Slc25a36	0.000397821885853121	4.85096330453002e-05	8.94316638495234e-05	0.0308530608922313	0.0393882723157664	0.0239990646829645
DID	SDP#811	mmu-miR-493-3p	Gnb4	0.000100990807493354	9.20171450649666e-06	0.000227026660017146	0.0420946146790078	0.00551579026853862	0.0490401703238143
DID	SDP#812	mmu-miR-493-3p	Gnb4	0.000190140758898682	5.45172983960849e-05	0.000227026660017146	0.0363502572149474	0.00551579026853862	0.0490401703238143
DID	SDP#212	mmu-miR-495-3p	Sat2	0.000678834639028711	1.28496737086711e-38	0.000618168950388802	0.0474884928925687	0.036375616414493	0.0388231955673918
DID	SDP#1038	novel:chr7_17637	A830010M20Rik	0.000112851889084003	1.0378896402774e-06	0.000922066193921521	0.0188461521954018	0.0316995243466074	0.0330989452118561
DID	SDP#1039	novel:chr7_17637	A830010M20Rik	6.08607779816536e-05	8.08743797245418e-08	0.000922066193921521	0.0188461521954018	0.0316995243466074	0.0330989452118561
DID	SDP#211	mmu-miR-6516-5p	Gm8174	0.000499751942099132	2.37595913101807e-08	0.000643914448703209	0.0380789281675504	0.0244933346215364	0.0476979466844599
DID	SDP#211	mmu-miR-6516-5p	Sat2	0.000499751942099132	2.7125538842185e-63	0.000553854161548119	0.0380789281675504	0.0244933346215364	0.0388231955673918
DID	SDP#211	mmu-miR-6516-5p	Gm11826	0.000499751942099132	1.21400832703152e-48	8.13238407173576e-05	0.0380789281675504	0.0244933346215364	0.0178412063262444
DID	SDP#212	mmu-miR-6516-5p	Gm8174	0.000293380780650105	3.61226413931325e-08	0.000643914448703209	0.0474884928925687	0.0244933346215364	0.0476979466844599
DID	SDP#212	mmu-miR-6516-5p	Sat2	0.000293380780650105	1.28496737086711e-38	0.000553854161548119	0.0474884928925687	0.0244933346215364	0.0388231955673918
DID	SDP#212	mmu-miR-6516-5p	Gm11826	0.000293380780650105	9.11836281418459e-36	8.13238407173576e-05	0.0474884928925687	0.0244933346215364	0.0178412063262444
DID	SDP#1361	novel:chr4_10452	Usp19	0.000363477497248236	1.42171462129581e-07	4.97555797865397e-07	0.0236674494919034	0.0138981941759832	0.02689525611939
DID	SDP#1361	novel:chr4_10452	Plscr4	0.000363477497248236	1.02023507933297e-08	0.000239985995354249	0.0236674494919034	0.0138981941759832	0.00261477138863623
DID	SDP#1361	novel:chr4_10452	Slc25a36	0.000363477497248236	1.31305227541464e-08	2.92963621105572e-05	0.0236674494919034	0.0138981941759832	0.0239990646829645
DID	SDP#1361	novel:chr4_10452	Qars	0.000363477497248236	1.06258941243146e-07	6.15338456043854e-07	0.0236674494919034	0.0138981941759832	0.0405181073173411
DID	SDP#1362	novel:chr4_10452	Usp19	0.000256934524284393	2.20125944466469e-07	4.97555797865397e-07	0.0278207706209365	0.0138981941759832	0.02689525611939
DID	SDP#1362	novel:chr4_10452	Plscr4	0.000256934524284393	2.51429554645591e-09	0.000239985995354249	0.0278207706209365	0.0138981941759832	0.00261477138863623
DID	SDP#1362	novel:chr4_10452	Slc25a36	0.000256934524284393	2.76849896040236e-10	2.92963621105572e-05	0.0278207706209365	0.0138981941759832	0.0239990646829645
DID	SDP#1362	novel:chr4_10452	Qars	0.000256934524284393	1.18453015624183e-07	6.15338456043854e-07	0.0278207706209365	0.0138981941759832	0.0405181073173411
DID	SDP#1363	novel:chr4_10452	Usp19	1.22393985906813e-05	2.57972491999277e-08	4.97555797865397e-07	0.0458079231656929	0.0138981941759832	0.02689525611939
DID	SDP#1363	novel:chr4_10452	Plscr4	1.22393985906813e-05	2.02810958866233e-09	0.000239985995354249	0.0458079231656929	0.0138981941759832	0.00261477138863623
DID	SDP#1363	novel:chr4_10452	Slc25a36	1.22393985906813e-05	2.63249786255522e-11	2.92963621105572e-05	0.0458079231656929	0.0138981941759832	0.0239990646829645
DID	SDP#1363	novel:chr4_10452	Qars	1.22393985906813e-05	9.50149646684511e-09	6.15338456043854e-07	0.0458079231656929	0.0138981941759832	0.0405181073173411
DID	SDP#1364	novel:chr4_10452	Usp19	5.31408434806378e-06	1.8191180697536e-09	4.97555797865397e-07	0.0458079231656929	0.0138981941759832	0.02689525611939
DID	SDP#1364	novel:chr4_10452	Plscr4	5.31408434806378e-06	2.07108818928389e-08	0.000239985995354249	0.0458079231656929	0.0138981941759832	0.00261477138863623
DID	SDP#1364	novel:chr4_10452	Slc25a36	5.31408434806378e-06	8.36330545873676e-12	2.92963621105572e-05	0.0458079231656929	0.0138981941759832	0.0239990646829645
DID	SDP#1364	novel:chr4_10452	Qars	5.31408434806378e-06	6.46021079239805e-10	6.15338456043854e-07	0.0458079231656929	0.0138981941759832	0.0405181073173411
DID	SDP#1365	novel:chr4_10452	Usp19	1.74811344506369e-06	1.41146205035566e-08	4.97555797865397e-07	0.0485547046443376	0.0138981941759832	0.02689525611939
DID	SDP#1365	novel:chr4_10452	Plscr4	1.74811344506369e-06	8.14350444568326e-08	0.000239985995354249	0.0485547046443376	0.0138981941759832	0.00261477138863623
DID	SDP#1365	novel:chr4_10452	Slc25a36	1.74811344506369e-06	1.44340289138033e-13	2.92963621105572e-05	0.0485547046443376	0.0138981941759832	0.0239990646829645
DID	SDP#1365	novel:chr4_10452	Qars	1.74811344506369e-06	9.49990011765334e-09	6.15338456043854e-07	0.0485547046443376	0.0138981941759832	0.0405181073173411
DID	SDP#1375	novel:chr4_10452	Usp19	1.72464340254424e-07	4.42542728001041e-19	4.97555797865397e-07	0.0308530608922313	0.0138981941759832	0.02689525611939
DID	SDP#1375	novel:chr4_10452	Plscr4	1.72464340254424e-07	6.77564372431436e-05	0.000239985995354249	0.0308530608922313	0.0138981941759832	0.00261477138863623
DID	SDP#1375	novel:chr4_10452	Slc25a36	1.72464340254424e-07	4.85096330453002e-05	2.92963621105572e-05	0.0308530608922313	0.0138981941759832	0.0239990646829645
DID	SDP#1375	novel:chr4_10452	Qars	1.72464340254424e-07	7.61732185814563e-19	6.15338456043854e-07	0.0308530608922313	0.0138981941759832	0.0405181073173411
DID	SDP#1375	novel:chr4_10452	Frmpd1os	1.72464340254424e-07	8.36183538773365e-05	0.000912924782452882	0.0308530608922313	0.0138981941759832	0.0253631462381405
DID	SDP#1376	novel:chr4_10452	Usp19	0.000165408313005621	9.97663950560087e-10	4.97555797865397e-07	0.0308530608922313	0.0138981941759832	0.02689525611939
DID	SDP#1376	novel:chr4_10452	Qars	0.000165408313005621	4.92924778257709e-10	6.15338456043854e-07	0.0308530608922313	0.0138981941759832	0.0405181073173411
LDA	SDP#1185	mmu-miR-6936-3p	Gas2	0.000468954926945522	1.4951864793153e-08	0.000166606736084913	0.00753210291449467	0.0240156449043162	0.000954634014438184
LDA	SDP#1185	mmu-miR-6936-3p	Prmt3	0.000468954926945522	2.70359741306584e-05	0.000878086517110623	0.00753210291449467	0.0240156449043162	0.0345221787777949
LDA	SDP#1185	mmu-miR-6936-3p	Nell1	0.000468954926945522	2.44674892634704e-19	0.000503431007614894	0.00753210291449467	0.0240156449043162	0.00174382644206385
LDA	SDP#1186	mmu-miR-6936-3p	Gas2	0.000683289037193381	1.80910467697566e-08	0.000166606736084913	0.00789610859738446	0.0240156449043162	0.000954634014438184
LDA	SDP#1186	mmu-miR-6936-3p	Prmt3	0.000683289037193381	2.82445219130761e-05	0.000878086517110623	0.00789610859738446	0.0240156449043162	0.0345221787777949
LDA	SDP#1186	mmu-miR-6936-3p	Nell1	0.000683289037193381	8.38203553966222e-22	0.000503431007614894	0.00789610859738446	0.0240156449043162	0.00174382644206385
LDA	SDP#1187	mmu-miR-6936-3p	Gas2	0.000305532981554645	1.18774850456792e-09	0.000166606736084913	0.00277073106016054	0.0240156449043162	0.000954634014438184
LDA	SDP#1187	mmu-miR-6936-3p	Prmt3	0.000305532981554645	5.8494759965453e-06	0.000878086517110623	0.00277073106016054	0.0240156449043162	0.0345221787777949
LDA	SDP#1187	mmu-miR-6936-3p	Nell1	0.000305532981554645	3.73667236303065e-25	0.000503431007614894	0.00277073106016054	0.0240156449043162	0.00174382644206385
LDA	SDP#1188	mmu-miR-6936-3p	Gas2	0.000387151836749719	1.3090830009893e-08	0.000166606736084913	0.00818756818220447	0.0240156449043162	0.000954634014438184
LDA	SDP#1188	mmu-miR-6936-3p	Prmt3	0.000387151836749719	8.10708700667545e-07	0.000878086517110623	0.00818756818220447	0.0240156449043162	0.0345221787777949
LDA	SDP#1188	mmu-miR-6936-3p	Nell1	0.000387151836749719	1.67287306928574e-24	0.000503431007614894	0.00818756818220447	0.0240156449043162	0.00174382644206385
LDA	SDP#1189	mmu-miR-6936-3p	Gas2	0.000265070278404655	1.89448916505213e-08	0.000166606736084913	0.0148251821551816	0.0240156449043162	0.000954634014438184
LDA	SDP#1189	mmu-miR-6936-3p	Prmt3	0.000265070278404655	1.44702209095537e-06	0.000878086517110623	0.0148251821551816	0.0240156449043162	0.0345221787777949
LDA	SDP#1189	mmu-miR-6936-3p	Nell1	0.000265070278404655	1.82536603162668e-30	0.000503431007614894	0.0148251821551816	0.0240156449043162	0.00174382644206385
LDA	SDP#1190	mmu-miR-6936-3p	Gas2	0.000287941080380366	8.84192330539991e-11	0.000166606736084913	0.00077981051220036	0.0240156449043162	0.000954634014438184
LDA	SDP#1190	mmu-miR-6936-3p	Prmt3	0.000287941080380366	6.447061578954e-05	0.000878086517110623	0.00077981051220036	0.0240156449043162	0.0345221787777949
LDA	SDP#1190	mmu-miR-6936-3p	Nell1	0.000287941080380366	6.13080200864833e-33	0.000503431007614894	0.00077981051220036	0.0240156449043162	0.00174382644206385
LDA	SDP#1153	mmu-miR-5121	Pnkp	0.000964513803960408	0.00060611428576988	3.53385713386062e-09	0.0271453517385594	0.0229425454705186	0.0199028269763531
LDA	SDP#1153	mmu-miR-5121	Kptn	0.000964513803960408	5.65889753961066e-31	0.000694599563270429	0.0271453517385594	0.0229425454705186	0.0464026017035127
LDA	SDP#1153	mmu-miR-5121	Cep89	0.000964513803960408	5.30595440166384e-05	9.95516962005083e-05	0.0271453517385594	0.0229425454705186	0.0111813262521788
LDA	SDP#1153	mmu-miR-5121	Nudt19	0.000964513803960408	0.000344132741914787	0.00032129101767066	0.0271453517385594	0.0229425454705186	0.00943343629570082
LDA	SDP#1153	mmu-miR-5121	Tbc1d17	0.000964513803960408	0.000697566760594693	8.75345500222365e-15	0.0271453517385594	0.0229425454705186	0.0108290237256486
LDA	SDP#1153	mmu-miR-5121	Gpr4	0.000964513803960408	2.37457934912649e-14	9.63187492171831e-05	0.0271453517385594	0.0229425454705186	0.0315604324220678
LDA	SDP#1153	mmu-miR-5121	Klk6	0.000964513803960408	0.000551885573092454	5.69876437568343e-09	0.0271453517385594	0.0229425454705186	0.00241595537762754
LDA	SDP#1153	mmu-miR-5121	Ftl1	0.000964513803960408	0.000708546821195232	5.12745245454983e-11	0.0271453517385594	0.0229425454705186	0.0305947587721883
LDA	SDP#1153	mmu-miR-5121	AI987944	0.000964513803960408	3.36229658143885e-05	4.81792068323008e-07	0.0271453517385594	0.0229425454705186	0.0141744022152804
LDA	SDP#1153	mmu-miR-5121	Zfp658	0.000964513803960408	0.000202896518546199	3.57774978719617e-16	0.0271453517385594	0.0229425454705186	0.0384037505719904
LDA	SDP#1153	mmu-miR-5121	Gm22751	0.000964513803960408	0.000980019477431977	4.20532028303592e-12	0.0271453517385594	0.0229425454705186	0.00500544916522721
LDA	SDP#1154	mmu-miR-5121	Pnkp	0.000229439801042394	0.000311677312121592	3.53385713386062e-09	0.0306936373670349	0.0229425454705186	0.0199028269763531
LDA	SDP#1154	mmu-miR-5121	Irf3	0.000229439801042394	0.000889382307618474	3.25741825804573e-12	0.0306936373670349	0.0229425454705186	0.0170441950019929
LDA	SDP#1154	mmu-miR-5121	Kptn	0.000229439801042394	8.7028625036358e-35	0.000694599563270429	0.0306936373670349	0.0229425454705186	0.0464026017035127
LDA	SDP#1154	mmu-miR-5121	Saal1	0.000229439801042394	0.000544134428682962	2.50760746805068e-11	0.0306936373670349	0.0229425454705186	0.0157552340203718
LDA	SDP#1154	mmu-miR-5121	Cep89	0.000229439801042394	4.07083006901158e-05	9.95516962005083e-05	0.0306936373670349	0.0229425454705186	0.0111813262521788
LDA	SDP#1154	mmu-miR-5121	Ptpn5	0.000229439801042394	0.000979804364491023	9.58702748185937e-06	0.0306936373670349	0.0229425454705186	0.0493206745573709
LDA	SDP#1154	mmu-miR-5121	Nudt19	0.000229439801042394	0.000389220199091871	0.00032129101767066	0.0306936373670349	0.0229425454705186	0.00943343629570082
LDA	SDP#1154	mmu-miR-5121	Tbc1d17	0.000229439801042394	0.000326918916378064	8.75345500222365e-15	0.0306936373670349	0.0229425454705186	0.0108290237256486
LDA	SDP#1154	mmu-miR-5121	Gpr4	0.000229439801042394	2.22794323755586e-16	9.63187492171831e-05	0.0306936373670349	0.0229425454705186	0.0315604324220678
LDA	SDP#1154	mmu-miR-5121	Klk6	0.000229439801042394	0.000129776099767088	5.69876437568343e-09	0.0306936373670349	0.0229425454705186	0.00241595537762754
LDA	SDP#1154	mmu-miR-5121	Ftl1	0.000229439801042394	7.87725746601823e-05	5.12745245454983e-11	0.0306936373670349	0.0229425454705186	0.0305947587721883
LDA	SDP#1154	mmu-miR-5121	Nell1	0.000229439801042394	0.000752466982831959	7.63770344867541e-08	0.0306936373670349	0.0229425454705186	0.00174382644206385
LDA	SDP#1154	mmu-miR-5121	AI987944	0.000229439801042394	0.000127424990783923	4.81792068323008e-07	0.0306936373670349	0.0229425454705186	0.0141744022152804
LDA	SDP#1154	mmu-miR-5121	Zfp658	0.000229439801042394	7.36732635466295e-05	3.57774978719617e-16	0.0306936373670349	0.0229425454705186	0.0384037505719904
LDA	SDP#1154	mmu-miR-5121	Rpl18	0.000229439801042394	0.000499749063464423	5.78086876925362e-16	0.0306936373670349	0.0229425454705186	0.0251196588404226
LDA	SDP#1154	mmu-miR-5121	Gm22751	0.000229439801042394	0.000224404177261626	4.20532028303592e-12	0.0306936373670349	0.0229425454705186	0.00500544916522721
LDA	SDP#1154	mmu-miR-5121	Gm11539	0.000229439801042394	0.000881687493914004	4.12459010165168e-12	0.0306936373670349	0.0229425454705186	0.0120542278792786
LDA	SDP#1154	mmu-miR-5121	Slc6a16	0.000229439801042394	0.000252352721267493	1.84599866019189e-15	0.0306936373670349	0.0229425454705186	0.0111111991395229
LDA	SDP#1170	mmu-miR-5121	Tmem143	0.000544426915026262	0.000676874449756319	4.44353154508258e-06	0.0287020011068819	0.0229425454705186	0.0254259948161032
LDA	SDP#1170	mmu-miR-5121	Pnkp	0.000544426915026262	0.000122449722558871	3.53385713386062e-09	0.0287020011068819	0.0229425454705186	0.0199028269763531
LDA	SDP#1170	mmu-miR-5121	Irf3	0.000544426915026262	0.000729227515883942	3.25741825804573e-12	0.0287020011068819	0.0229425454705186	0.0170441950019929
LDA	SDP#1170	mmu-miR-5121	Nosip	0.000544426915026262	0.000679538320086508	1.03922591209324e-09	0.0287020011068819	0.0229425454705186	0.0194142851969265
LDA	SDP#1170	mmu-miR-5121	Kptn	0.000544426915026262	1.29714048177123e-05	0.000694599563270429	0.0287020011068819	0.0229425454705186	0.0464026017035127
LDA	SDP#1170	mmu-miR-5121	Saal1	0.000544426915026262	0.000626239114181017	2.50760746805068e-11	0.0287020011068819	0.0229425454705186	0.0157552340203718
LDA	SDP#1170	mmu-miR-5121	Cep89	0.000544426915026262	8.15645475325432e-14	9.95516962005083e-05	0.0287020011068819	0.0229425454705186	0.0111813262521788
LDA	SDP#1170	mmu-miR-5121	Zdhhc13	0.000544426915026262	0.000744277657752624	2.08283373185124e-09	0.0287020011068819	0.0229425454705186	0.00611836714729258
LDA	SDP#1170	mmu-miR-5121	Ptpn5	0.000544426915026262	0.000737443164860492	9.58702748185937e-06	0.0287020011068819	0.0229425454705186	0.0493206745573709
LDA	SDP#1170	mmu-miR-5121	Nudt19	0.000544426915026262	1.36698374284975e-13	0.00032129101767066	0.0287020011068819	0.0229425454705186	0.00943343629570082
LDA	SDP#1170	mmu-miR-5121	Gpr4	0.000544426915026262	1.13866025887429e-05	9.63187492171831e-05	0.0287020011068819	0.0229425454705186	0.0315604324220678
LDA	SDP#1170	mmu-miR-5121	Klk6	0.000544426915026262	0.000600513041483231	5.69876437568343e-09	0.0287020011068819	0.0229425454705186	0.00241595537762754
LDA	SDP#1170	mmu-miR-5121	Ftl1	0.000544426915026262	0.000250861335753109	5.12745245454983e-11	0.0287020011068819	0.0229425454705186	0.0305947587721883
LDA	SDP#1170	mmu-miR-5121	Nell1	0.000544426915026262	0.000121247934715837	7.63770344867541e-08	0.0287020011068819	0.0229425454705186	0.00174382644206385
LDA	SDP#1170	mmu-miR-5121	AI987944	0.000544426915026262	0.000616851910492464	4.81792068323008e-07	0.0287020011068819	0.0229425454705186	0.0141744022152804
LDA	SDP#1170	mmu-miR-5121	Zfp658	0.000544426915026262	0.000398521760862985	3.57774978719617e-16	0.0287020011068819	0.0229425454705186	0.0384037505719904
LDA	SDP#1170	mmu-miR-5121	Gpatch1	0.000544426915026262	1.40209165410768e-10	0.000166051833609688	0.0287020011068819	0.0229425454705186	0.024786751884618
LDA	SDP#1170	mmu-miR-5121	Gm22751	0.000544426915026262	0.00041126016571161	4.20532028303592e-12	0.0287020011068819	0.0229425454705186	0.00500544916522721
LDA	SDP#1170	mmu-miR-5121	A230056P14Rik	0.000544426915026262	0.000645477891157444	1.27058126347853e-07	0.0287020011068819	0.0229425454705186	0.00214833952964826
LDA	SDP#1170	mmu-miR-5121	Fancf	0.000544426915026262	0.000232453901110427	1.74481851123083e-06	0.0287020011068819	0.0229425454705186	0.000281535511914336
LDA	SDP#1170	mmu-miR-5121	Slc6a16	0.000544426915026262	0.000758267793653173	1.84599866019189e-15	0.0287020011068819	0.0229425454705186	0.0111111991395229
LDA	SDP#1170	mmu-miR-5121	Gm28496	0.000544426915026262	0.000344267566359545	0.000163160125484717	0.0287020011068819	0.0229425454705186	0.0111139646594642
LDA	SDP#1171	mmu-miR-5121	Tmem143	3.05571442229228e-05	6.15073380188489e-05	4.44353154508258e-06	0.0274628437958548	0.0229425454705186	0.0254259948161032
LDA	SDP#1171	mmu-miR-5121	Pnkp	3.05571442229228e-05	0.000201685606164653	3.53385713386062e-09	0.0274628437958548	0.0229425454705186	0.0199028269763531
LDA	SDP#1171	mmu-miR-5121	Irf3	3.05571442229228e-05	0.000171449823573563	3.25741825804573e-12	0.0274628437958548	0.0229425454705186	0.0170441950019929
LDA	SDP#1171	mmu-miR-5121	Nosip	3.05571442229228e-05	4.27174247795616e-05	1.03922591209324e-09	0.0274628437958548	0.0229425454705186	0.0194142851969265
LDA	SDP#1171	mmu-miR-5121	Kptn	3.05571442229228e-05	0.000137359908656036	0.000694599563270429	0.0274628437958548	0.0229425454705186	0.0464026017035127
LDA	SDP#1171	mmu-miR-5121	Saal1	3.05571442229228e-05	0.000137084367977028	2.50760746805068e-11	0.0274628437958548	0.0229425454705186	0.0157552340203718
LDA	SDP#1171	mmu-miR-5121	Cpt1c	3.05571442229228e-05	0.000187203829519307	4.55899440058783e-11	0.0274628437958548	0.0229425454705186	0.00452564404476637
LDA	SDP#1171	mmu-miR-5121	Hps5	3.05571442229228e-05	0.000432546354530585	3.54118355950827e-10	0.0274628437958548	0.0229425454705186	0.0220097909829168
LDA	SDP#1171	mmu-miR-5121	Cep89	3.05571442229228e-05	1.25947526468122e-14	9.95516962005083e-05	0.0274628437958548	0.0229425454705186	0.0111813262521788
LDA	SDP#1171	mmu-miR-5121	Zfp719	3.05571442229228e-05	0.000620409824569026	1.58001894409555e-07	0.0274628437958548	0.0229425454705186	0.00843374524966282
LDA	SDP#1171	mmu-miR-5121	Zdhhc13	3.05571442229228e-05	0.000189544350207533	2.08283373185124e-09	0.0274628437958548	0.0229425454705186	0.00611836714729258
LDA	SDP#1171	mmu-miR-5121	Ptpn5	3.05571442229228e-05	3.95203963840985e-05	9.58702748185937e-06	0.0274628437958548	0.0229425454705186	0.0493206745573709
LDA	SDP#1171	mmu-miR-5121	Tubgcp5	3.05571442229228e-05	0.000178027919006126	6.64692007124057e-05	0.0274628437958548	0.0229425454705186	0.00206968311445389
LDA	SDP#1171	mmu-miR-5121	Nudt19	3.05571442229228e-05	7.36544581482397e-18	0.00032129101767066	0.0274628437958548	0.0229425454705186	0.00943343629570082
LDA	SDP#1171	mmu-miR-5121	Tbc1d17	3.05571442229228e-05	0.000240800214680652	8.75345500222365e-15	0.0274628437958548	0.0229425454705186	0.0108290237256486
LDA	SDP#1171	mmu-miR-5121	Htatip2	3.05571442229228e-05	0.000291934583079831	1.75908263484551e-07	0.0274628437958548	0.0229425454705186	0.0324059146409204
LDA	SDP#1171	mmu-miR-5121	Gpr4	3.05571442229228e-05	0.000160610526403559	9.63187492171831e-05	0.0274628437958548	0.0229425454705186	0.0315604324220678
LDA	SDP#1171	mmu-miR-5121	E2f8	3.05571442229228e-05	0.00096556412131962	6.23458352085649e-05	0.0274628437958548	0.0229425454705186	0.00272038012460225
LDA	SDP#1171	mmu-miR-5121	Klk6	3.05571442229228e-05	7.0865805252525e-05	5.69876437568343e-09	0.0274628437958548	0.0229425454705186	0.00241595537762754
LDA	SDP#1171	mmu-miR-5121	Ftl1	3.05571442229228e-05	3.8946933799826e-05	5.12745245454983e-11	0.0274628437958548	0.0229425454705186	0.0305947587721883
LDA	SDP#1171	mmu-miR-5121	Lins1	3.05571442229228e-05	0.000599366581638325	5.25105111846445e-06	0.0274628437958548	0.0229425454705186	0.000471723021345192
LDA	SDP#1171	mmu-miR-5121	Nell1	3.05571442229228e-05	6.65878145666498e-06	7.63770344867541e-08	0.0274628437958548	0.0229425454705186	0.00174382644206385
LDA	SDP#1171	mmu-miR-5121	AI987944	3.05571442229228e-05	6.08708136440386e-05	4.81792068323008e-07	0.0274628437958548	0.0229425454705186	0.0141744022152804
LDA	SDP#1171	mmu-miR-5121	Zfp658	3.05571442229228e-05	5.83553297357832e-06	3.57774978719617e-16	0.0274628437958548	0.0229425454705186	0.0384037505719904
LDA	SDP#1171	mmu-miR-5121	Adamts17	3.05571442229228e-05	0.000524045576263839	2.33119520706624e-05	0.0274628437958548	0.0229425454705186	0.00014623207778412
LDA	SDP#1171	mmu-miR-5121	Gpatch1	3.05571442229228e-05	2.95442089713664e-15	0.000166051833609688	0.0274628437958548	0.0229425454705186	0.024786751884618
LDA	SDP#1171	mmu-miR-5121	Gm22751	3.05571442229228e-05	2.68735662705332e-05	4.20532028303592e-12	0.0274628437958548	0.0229425454705186	0.00500544916522721
LDA	SDP#1171	mmu-miR-5121	Gm11539	3.05571442229228e-05	0.000211479807468646	4.12459010165168e-12	0.0274628437958548	0.0229425454705186	0.0120542278792786
LDA	SDP#1171	mmu-miR-5121	Gm15545	3.05571442229228e-05	0.000256169794724039	2.8271033526081e-11	0.0274628437958548	0.0229425454705186	0.0290454925322015
LDA	SDP#1171	mmu-miR-5121	A230056P14Rik	3.05571442229228e-05	0.000275554204497665	1.27058126347853e-07	0.0274628437958548	0.0229425454705186	0.00214833952964826
LDA	SDP#1171	mmu-miR-5121	Fancf	3.05571442229228e-05	2.51986848522385e-05	1.74481851123083e-06	0.0274628437958548	0.0229425454705186	0.000281535511914336
LDA	SDP#1171	mmu-miR-5121	Slc6a16	3.05571442229228e-05	8.37571015830096e-05	1.84599866019189e-15	0.0274628437958548	0.0229425454705186	0.0111111991395229
LDA	SDP#1172	mmu-miR-5121	Tmem143	2.99134272720952e-06	8.64428475655198e-06	4.44353154508258e-06	0.00451899872357557	0.0229425454705186	0.0254259948161032
LDA	SDP#1172	mmu-miR-5121	Pnkp	2.99134272720952e-06	1.35808982628999e-06	3.53385713386062e-09	0.00451899872357557	0.0229425454705186	0.0199028269763531
LDA	SDP#1172	mmu-miR-5121	Irf3	2.99134272720952e-06	5.34683419225538e-06	3.25741825804573e-12	0.00451899872357557	0.0229425454705186	0.0170441950019929
LDA	SDP#1172	mmu-miR-5121	Nosip	2.99134272720952e-06	1.67893569560609e-06	1.03922591209324e-09	0.00451899872357557	0.0229425454705186	0.0194142851969265
LDA	SDP#1172	mmu-miR-5121	Kptn	2.99134272720952e-06	0.000273117503982557	0.000694599563270429	0.00451899872357557	0.0229425454705186	0.0464026017035127
LDA	SDP#1172	mmu-miR-5121	Saal1	2.99134272720952e-06	8.18705075092278e-06	2.50760746805068e-11	0.00451899872357557	0.0229425454705186	0.0157552340203718
LDA	SDP#1172	mmu-miR-5121	Cpt1c	2.99134272720952e-06	8.48883260976491e-06	4.55899440058783e-11	0.00451899872357557	0.0229425454705186	0.00452564404476637
LDA	SDP#1172	mmu-miR-5121	Hps5	2.99134272720952e-06	2.90384073777779e-05	3.54118355950827e-10	0.00451899872357557	0.0229425454705186	0.0220097909829168
LDA	SDP#1172	mmu-miR-5121	Lrrk1	2.99134272720952e-06	0.000786210020652515	0.000975956023774144	0.00451899872357557	0.0229425454705186	0.0343913764723087
LDA	SDP#1172	mmu-miR-5121	Cep89	2.99134272720952e-06	8.46507679496447e-21	9.95516962005083e-05	0.00451899872357557	0.0229425454705186	0.0111813262521788
LDA	SDP#1172	mmu-miR-5121	Zfp719	2.99134272720952e-06	4.55211962628042e-05	1.58001894409555e-07	0.00451899872357557	0.0229425454705186	0.00843374524966282
LDA	SDP#1172	mmu-miR-5121	Zdhhc13	2.99134272720952e-06	7.818847868494e-06	2.08283373185124e-09	0.00451899872357557	0.0229425454705186	0.00611836714729258
LDA	SDP#1172	mmu-miR-5121	Ptpn5	2.99134272720952e-06	6.08438291589493e-06	9.58702748185937e-06	0.00451899872357557	0.0229425454705186	0.0493206745573709
LDA	SDP#1172	mmu-miR-5121	Tubgcp5	2.99134272720952e-06	4.65947264424612e-06	6.64692007124057e-05	0.00451899872357557	0.0229425454705186	0.00206968311445389
LDA	SDP#1172	mmu-miR-5121	Nudt19	2.99134272720952e-06	1.20160128308414e-25	0.00032129101767066	0.00451899872357557	0.0229425454705186	0.00943343629570082
LDA	SDP#1172	mmu-miR-5121	Tbc1d17	2.99134272720952e-06	8.32996000953508e-06	8.75345500222365e-15	0.00451899872357557	0.0229425454705186	0.0108290237256486
LDA	SDP#1172	mmu-miR-5121	Htatip2	2.99134272720952e-06	0.000132332376396587	1.75908263484551e-07	0.00451899872357557	0.0229425454705186	0.0324059146409204
LDA	SDP#1172	mmu-miR-5121	Ppp1r15a	2.99134272720952e-06	0.000404048713685675	2.43973393168158e-12	0.00451899872357557	0.0229425454705186	0.0227014878633563
LDA	SDP#1172	mmu-miR-5121	Gpr4	2.99134272720952e-06	0.000114198456232886	9.63187492171831e-05	0.00451899872357557	0.0229425454705186	0.0315604324220678
LDA	SDP#1172	mmu-miR-5121	E2f8	2.99134272720952e-06	2.52505926369549e-05	6.23458352085649e-05	0.00451899872357557	0.0229425454705186	0.00272038012460225
LDA	SDP#1172	mmu-miR-5121	Klk6	2.99134272720952e-06	1.27750222950249e-06	5.69876437568343e-09	0.00451899872357557	0.0229425454705186	0.00241595537762754
LDA	SDP#1172	mmu-miR-5121	Ftl1	2.99134272720952e-06	1.27082535326501e-06	5.12745245454983e-11	0.00451899872357557	0.0229425454705186	0.0305947587721883
LDA	SDP#1172	mmu-miR-5121	Lins1	2.99134272720952e-06	4.12903634333541e-05	5.25105111846445e-06	0.00451899872357557	0.0229425454705186	0.000471723021345192
LDA	SDP#1172	mmu-miR-5121	Nell1	2.99134272720952e-06	1.31444950431908e-06	7.63770344867541e-08	0.00451899872357557	0.0229425454705186	0.00174382644206385
LDA	SDP#1172	mmu-miR-5121	AI987944	2.99134272720952e-06	2.24313690328135e-06	4.81792068323008e-07	0.00451899872357557	0.0229425454705186	0.0141744022152804
LDA	SDP#1172	mmu-miR-5121	Zfp658	2.99134272720952e-06	2.66120439036982e-07	3.57774978719617e-16	0.00451899872357557	0.0229425454705186	0.0384037505719904
LDA	SDP#1172	mmu-miR-5121	Adamts17	2.99134272720952e-06	4.80264374997299e-05	2.33119520706624e-05	0.00451899872357557	0.0229425454705186	0.00014623207778412
LDA	SDP#1172	mmu-miR-5121	Gpatch1	2.99134272720952e-06	4.87631826724399e-20	0.000166051833609688	0.00451899872357557	0.0229425454705186	0.024786751884618
LDA	SDP#1172	mmu-miR-5121	Svip	2.99134272720952e-06	0.000214617822838247	0.00010060656951686	0.00451899872357557	0.0229425454705186	0.0213610124902226
LDA	SDP#1172	mmu-miR-5121	Gm22751	2.99134272720952e-06	1.28127161536431e-06	4.20532028303592e-12	0.00451899872357557	0.0229425454705186	0.00500544916522721
LDA	SDP#1172	mmu-miR-5121	Gm11539	2.99134272720952e-06	1.0356400688574e-05	4.12459010165168e-12	0.00451899872357557	0.0229425454705186	0.0120542278792786
LDA	SDP#1172	mmu-miR-5121	Gm15545	2.99134272720952e-06	5.2271369179318e-05	2.8271033526081e-11	0.00451899872357557	0.0229425454705186	0.0290454925322015
LDA	SDP#1172	mmu-miR-5121	A230056P14Rik	2.99134272720952e-06	1.22938231014665e-05	1.27058126347853e-07	0.00451899872357557	0.0229425454705186	0.00214833952964826
LDA	SDP#1172	mmu-miR-5121	Fancf	2.99134272720952e-06	6.84828508452447e-07	1.74481851123083e-06	0.00451899872357557	0.0229425454705186	0.000281535511914336
LDA	SDP#1172	mmu-miR-5121	Slc6a16	2.99134272720952e-06	2.61425860848768e-06	1.84599866019189e-15	0.00451899872357557	0.0229425454705186	0.0111111991395229
LDA	SDP#1172	mmu-miR-5121	2310002F09Rik	2.99134272720952e-06	0.000207422252505428	7.22208021581263e-10	0.00451899872357557	0.0229425454705186	0.00359977697221142
LDA	SDP#1172	mmu-miR-5121	Gm28496	2.99134272720952e-06	0.000601534377114702	0.000163160125484717	0.00451899872357557	0.0229425454705186	0.0111139646594642
LDA	SDP#1173	mmu-miR-5121	Tmem143	9.80690101589713e-07	1.29805403919373e-06	4.44353154508258e-06	0.00297130291864127	0.0229425454705186	0.0254259948161032
LDA	SDP#1173	mmu-miR-5121	Pnkp	9.80690101589713e-07	1.00372230816681e-07	3.53385713386062e-09	0.00297130291864127	0.0229425454705186	0.0199028269763531
LDA	SDP#1173	mmu-miR-5121	Irf3	9.80690101589713e-07	9.15636728287946e-07	3.25741825804573e-12	0.00297130291864127	0.0229425454705186	0.0170441950019929
LDA	SDP#1173	mmu-miR-5121	Nosip	9.80690101589713e-07	3.31083046749926e-07	1.03922591209324e-09	0.00297130291864127	0.0229425454705186	0.0194142851969265
LDA	SDP#1173	mmu-miR-5121	Saal1	9.80690101589713e-07	3.06638975781491e-06	2.50760746805068e-11	0.00297130291864127	0.0229425454705186	0.0157552340203718
LDA	SDP#1173	mmu-miR-5121	Cpt1c	9.80690101589713e-07	2.23372602425541e-06	4.55899440058783e-11	0.00297130291864127	0.0229425454705186	0.00452564404476637
LDA	SDP#1173	mmu-miR-5121	Hps5	9.80690101589713e-07	1.07690402301668e-05	3.54118355950827e-10	0.00297130291864127	0.0229425454705186	0.0220097909829168
LDA	SDP#1173	mmu-miR-5121	Lrrk1	9.80690101589713e-07	0.000204786464580545	0.000975956023774144	0.00297130291864127	0.0229425454705186	0.0343913764723087
LDA	SDP#1173	mmu-miR-5121	Cep89	9.80690101589713e-07	4.32861293799562e-24	9.95516962005083e-05	0.00297130291864127	0.0229425454705186	0.0111813262521788
LDA	SDP#1173	mmu-miR-5121	Oca2	9.80690101589713e-07	0.000525702122867148	0.00010506507385407	0.00297130291864127	0.0229425454705186	0.00883152350681852
LDA	SDP#1173	mmu-miR-5121	Zfp719	9.80690101589713e-07	1.25676952488099e-05	1.58001894409555e-07	0.00297130291864127	0.0229425454705186	0.00843374524966282
LDA	SDP#1173	mmu-miR-5121	Zdhhc13	9.80690101589713e-07	9.18223386926005e-07	2.08283373185124e-09	0.00297130291864127	0.0229425454705186	0.00611836714729258
LDA	SDP#1173	mmu-miR-5121	Ptpn5	9.80690101589713e-07	8.81869249778192e-06	9.58702748185937e-06	0.00297130291864127	0.0229425454705186	0.0493206745573709
LDA	SDP#1173	mmu-miR-5121	Tubgcp5	9.80690101589713e-07	4.98260479236472e-07	6.64692007124057e-05	0.00297130291864127	0.0229425454705186	0.00206968311445389
LDA	SDP#1173	mmu-miR-5121	Nudt19	9.80690101589713e-07	1.27707090813772e-33	0.00032129101767066	0.00297130291864127	0.0229425454705186	0.00943343629570082
LDA	SDP#1173	mmu-miR-5121	Tbc1d17	9.80690101589713e-07	1.55829812758133e-06	8.75345500222365e-15	0.00297130291864127	0.0229425454705186	0.0108290237256486
LDA	SDP#1173	mmu-miR-5121	Htatip2	9.80690101589713e-07	4.96857201150491e-05	1.75908263484551e-07	0.00297130291864127	0.0229425454705186	0.0324059146409204
LDA	SDP#1173	mmu-miR-5121	Ppp1r15a	9.80690101589713e-07	9.07612216774128e-05	2.43973393168158e-12	0.00297130291864127	0.0229425454705186	0.0227014878633563
LDA	SDP#1173	mmu-miR-5121	Gpr4	9.80690101589713e-07	0.000363388478674554	9.63187492171831e-05	0.00297130291864127	0.0229425454705186	0.0315604324220678
LDA	SDP#1173	mmu-miR-5121	E2f8	9.80690101589713e-07	7.03639454237378e-07	6.23458352085649e-05	0.00297130291864127	0.0229425454705186	0.00272038012460225
LDA	SDP#1173	mmu-miR-5121	Klk6	9.80690101589713e-07	1.16376738900554e-07	5.69876437568343e-09	0.00297130291864127	0.0229425454705186	0.00241595537762754
LDA	SDP#1173	mmu-miR-5121	Ftl1	9.80690101589713e-07	1.42399728416677e-07	5.12745245454983e-11	0.00297130291864127	0.0229425454705186	0.0305947587721883
LDA	SDP#1173	mmu-miR-5121	Lins1	9.80690101589713e-07	1.6278424027491e-05	5.25105111846445e-06	0.00297130291864127	0.0229425454705186	0.000471723021345192
LDA	SDP#1173	mmu-miR-5121	Nell1	9.80690101589713e-07	1.34566708863696e-07	7.63770344867541e-08	0.00297130291864127	0.0229425454705186	0.00174382644206385
LDA	SDP#1173	mmu-miR-5121	AI987944	9.80690101589713e-07	1.45851127600246e-07	4.81792068323008e-07	0.00297130291864127	0.0229425454705186	0.0141744022152804
LDA	SDP#1173	mmu-miR-5121	Zfp658	9.80690101589713e-07	8.70694071558209e-08	3.57774978719617e-16	0.00297130291864127	0.0229425454705186	0.0384037505719904
LDA	SDP#1173	mmu-miR-5121	Adamts17	9.80690101589713e-07	1.22270167594867e-05	2.33119520706624e-05	0.00297130291864127	0.0229425454705186	0.00014623207778412
LDA	SDP#1173	mmu-miR-5121	Rpl18	9.80690101589713e-07	0.00017911631220246	5.78086876925362e-16	0.00297130291864127	0.0229425454705186	0.0251196588404226
LDA	SDP#1173	mmu-miR-5121	Snrnp70	9.80690101589713e-07	7.54846895398768e-05	5.36122731059868e-08	0.00297130291864127	0.0229425454705186	0.0317666491636696
LDA	SDP#1173	mmu-miR-5121	Gpatch1	9.80690101589713e-07	3.21634786568136e-23	0.000166051833609688	0.00297130291864127	0.0229425454705186	0.024786751884618
LDA	SDP#1173	mmu-miR-5121	Svip	9.80690101589713e-07	4.04008265170476e-05	0.00010060656951686	0.00297130291864127	0.0229425454705186	0.0213610124902226
LDA	SDP#1173	mmu-miR-5121	Gm22751	9.80690101589713e-07	2.93233704905466e-07	4.20532028303592e-12	0.00297130291864127	0.0229425454705186	0.00500544916522721
LDA	SDP#1173	mmu-miR-5121	Gm11539	9.80690101589713e-07	2.33077127848448e-06	4.12459010165168e-12	0.00297130291864127	0.0229425454705186	0.0120542278792786
LDA	SDP#1173	mmu-miR-5121	Gm15545	9.80690101589713e-07	1.24407531720556e-05	2.8271033526081e-11	0.00297130291864127	0.0229425454705186	0.0290454925322015
LDA	SDP#1173	mmu-miR-5121	A230056P14Rik	9.80690101589713e-07	3.00722115428906e-06	1.27058126347853e-07	0.00297130291864127	0.0229425454705186	0.00214833952964826
LDA	SDP#1173	mmu-miR-5121	Fancf	9.80690101589713e-07	1.68911755282575e-07	1.74481851123083e-06	0.00297130291864127	0.0229425454705186	0.000281535511914336
LDA	SDP#1173	mmu-miR-5121	Slc6a16	9.80690101589713e-07	3.54444018174092e-07	1.84599866019189e-15	0.00297130291864127	0.0229425454705186	0.0111111991395229
LDA	SDP#1173	mmu-miR-5121	2310002F09Rik	9.80690101589713e-07	4.07303076324108e-05	7.22208021581263e-10	0.00297130291864127	0.0229425454705186	0.00359977697221142
LDA	SDP#1173	mmu-miR-5121	Gm28496	9.80690101589713e-07	0.000233245561246871	0.000163160125484717	0.00297130291864127	0.0229425454705186	0.0111139646594642
LDA	SDP#1174	mmu-miR-5121	Tmem143	9.07415785327399e-06	1.32180137035394e-06	4.44353154508258e-06	0.00946805122930112	0.0229425454705186	0.0254259948161032
LDA	SDP#1174	mmu-miR-5121	Pnkp	9.07415785327399e-06	2.48125488458618e-07	3.53385713386062e-09	0.00946805122930112	0.0229425454705186	0.0199028269763531
LDA	SDP#1174	mmu-miR-5121	Irf3	9.07415785327399e-06	6.82695648018638e-06	3.25741825804573e-12	0.00946805122930112	0.0229425454705186	0.0170441950019929
LDA	SDP#1174	mmu-miR-5121	Nosip	9.07415785327399e-06	1.35876370413397e-06	1.03922591209324e-09	0.00946805122930112	0.0229425454705186	0.0194142851969265
LDA	SDP#1174	mmu-miR-5121	Saal1	9.07415785327399e-06	6.58376329883458e-06	2.50760746805068e-11	0.00946805122930112	0.0229425454705186	0.0157552340203718
LDA	SDP#1174	mmu-miR-5121	Cpt1c	9.07415785327399e-06	1.59419317537086e-05	4.55899440058783e-11	0.00946805122930112	0.0229425454705186	0.00452564404476637
LDA	SDP#1174	mmu-miR-5121	Hps5	9.07415785327399e-06	1.9384168545365e-05	3.54118355950827e-10	0.00946805122930112	0.0229425454705186	0.0220097909829168
LDA	SDP#1174	mmu-miR-5121	Lrrk1	9.07415785327399e-06	0.000418777385170242	0.000975956023774144	0.00946805122930112	0.0229425454705186	0.0343913764723087
LDA	SDP#1174	mmu-miR-5121	Cep89	9.07415785327399e-06	8.39762041687867e-24	9.95516962005083e-05	0.00946805122930112	0.0229425454705186	0.0111813262521788
LDA	SDP#1174	mmu-miR-5121	Zfp719	9.07415785327399e-06	3.79117392756265e-05	1.58001894409555e-07	0.00946805122930112	0.0229425454705186	0.00843374524966282
LDA	SDP#1174	mmu-miR-5121	Zdhhc13	9.07415785327399e-06	7.30310570267897e-06	2.08283373185124e-09	0.00946805122930112	0.0229425454705186	0.00611836714729258
LDA	SDP#1174	mmu-miR-5121	Ptpn5	9.07415785327399e-06	5.69798788162361e-05	9.58702748185937e-06	0.00946805122930112	0.0229425454705186	0.0493206745573709
LDA	SDP#1174	mmu-miR-5121	Tubgcp5	9.07415785327399e-06	4.7110561168479e-06	6.64692007124057e-05	0.00946805122930112	0.0229425454705186	0.00206968311445389
LDA	SDP#1174	mmu-miR-5121	Nudt19	9.07415785327399e-06	8.12692543664913e-26	0.00032129101767066	0.00946805122930112	0.0229425454705186	0.00943343629570082
LDA	SDP#1174	mmu-miR-5121	Tbc1d17	9.07415785327399e-06	1.32017043271645e-05	8.75345500222365e-15	0.00946805122930112	0.0229425454705186	0.0108290237256486
LDA	SDP#1174	mmu-miR-5121	Htatip2	9.07415785327399e-06	0.000167268829436869	1.75908263484551e-07	0.00946805122930112	0.0229425454705186	0.0324059146409204
LDA	SDP#1174	mmu-miR-5121	Ppp1r15a	9.07415785327399e-06	0.000768207614926657	2.43973393168158e-12	0.00946805122930112	0.0229425454705186	0.0227014878633563
LDA	SDP#1174	mmu-miR-5121	E2f8	9.07415785327399e-06	2.935024420613e-06	6.23458352085649e-05	0.00946805122930112	0.0229425454705186	0.00272038012460225
LDA	SDP#1174	mmu-miR-5121	Klk6	9.07415785327399e-06	2.22387868346881e-06	5.69876437568343e-09	0.00946805122930112	0.0229425454705186	0.00241595537762754
LDA	SDP#1174	mmu-miR-5121	Ftl1	9.07415785327399e-06	6.20375165039582e-07	5.12745245454983e-11	0.00946805122930112	0.0229425454705186	0.0305947587721883
LDA	SDP#1174	mmu-miR-5121	Lins1	9.07415785327399e-06	5.75784649544318e-05	5.25105111846445e-06	0.00946805122930112	0.0229425454705186	0.000471723021345192
LDA	SDP#1174	mmu-miR-5121	Nell1	9.07415785327399e-06	2.1260869067566e-06	7.63770344867541e-08	0.00946805122930112	0.0229425454705186	0.00174382644206385
LDA	SDP#1174	mmu-miR-5121	AI987944	9.07415785327399e-06	9.07196817481729e-07	4.81792068323008e-07	0.00946805122930112	0.0229425454705186	0.0141744022152804
LDA	SDP#1174	mmu-miR-5121	Zfp658	9.07415785327399e-06	7.50529480301777e-07	3.57774978719617e-16	0.00946805122930112	0.0229425454705186	0.0384037505719904
LDA	SDP#1174	mmu-miR-5121	Adamts17	9.07415785327399e-06	5.13190010967666e-05	2.33119520706624e-05	0.00946805122930112	0.0229425454705186	0.00014623207778412
LDA	SDP#1174	mmu-miR-5121	Snrnp70	9.07415785327399e-06	0.000800940695934231	5.36122731059868e-08	0.00946805122930112	0.0229425454705186	0.0317666491636696
LDA	SDP#1174	mmu-miR-5121	Gpatch1	9.07415785327399e-06	2.42746490734128e-19	0.000166051833609688	0.00946805122930112	0.0229425454705186	0.024786751884618
LDA	SDP#1174	mmu-miR-5121	Svip	9.07415785327399e-06	0.000336373750493806	0.00010060656951686	0.00946805122930112	0.0229425454705186	0.0213610124902226
LDA	SDP#1174	mmu-miR-5121	Gm22751	9.07415785327399e-06	1.4991996555584e-06	4.20532028303592e-12	0.00946805122930112	0.0229425454705186	0.00500544916522721
LDA	SDP#1174	mmu-miR-5121	Gm11539	9.07415785327399e-06	1.1502829904801e-05	4.12459010165168e-12	0.00946805122930112	0.0229425454705186	0.0120542278792786
LDA	SDP#1174	mmu-miR-5121	Gm15545	9.07415785327399e-06	4.37471803510136e-05	2.8271033526081e-11	0.00946805122930112	0.0229425454705186	0.0290454925322015
LDA	SDP#1174	mmu-miR-5121	A230056P14Rik	9.07415785327399e-06	1.47004715838636e-05	1.27058126347853e-07	0.00946805122930112	0.0229425454705186	0.00214833952964826
LDA	SDP#1174	mmu-miR-5121	Fancf	9.07415785327399e-06	4.66021583144835e-07	1.74481851123083e-06	0.00946805122930112	0.0229425454705186	0.000281535511914336
LDA	SDP#1174	mmu-miR-5121	Slc6a16	9.07415785327399e-06	3.02657735090279e-06	1.84599866019189e-15	0.00946805122930112	0.0229425454705186	0.0111111991395229
LDA	SDP#1174	mmu-miR-5121	2310002F09Rik	9.07415785327399e-06	0.000266081439742046	7.22208021581263e-10	0.00946805122930112	0.0229425454705186	0.00359977697221142
LDA	SDP#1175	mmu-miR-5121	Tmem143	5.63407390144032e-06	1.68934325708754e-06	4.44353154508258e-06	0.0170259477139687	0.0229425454705186	0.0254259948161032
LDA	SDP#1175	mmu-miR-5121	Pnkp	5.63407390144032e-06	6.66821956861181e-08	3.53385713386062e-09	0.0170259477139687	0.0229425454705186	0.0199028269763531
LDA	SDP#1175	mmu-miR-5121	Irf3	5.63407390144032e-06	5.00667473087117e-07	3.25741825804573e-12	0.0170259477139687	0.0229425454705186	0.0170441950019929
LDA	SDP#1175	mmu-miR-5121	Nosip	5.63407390144032e-06	5.83406060787321e-07	1.03922591209324e-09	0.0170259477139687	0.0229425454705186	0.0194142851969265
LDA	SDP#1175	mmu-miR-5121	Saal1	5.63407390144032e-06	7.80430507702502e-07	2.50760746805068e-11	0.0170259477139687	0.0229425454705186	0.0157552340203718
LDA	SDP#1175	mmu-miR-5121	Cpt1c	5.63407390144032e-06	3.491286714588e-06	4.55899440058783e-11	0.0170259477139687	0.0229425454705186	0.00452564404476637
LDA	SDP#1175	mmu-miR-5121	Hps5	5.63407390144032e-06	9.40654647804366e-07	3.54118355950827e-10	0.0170259477139687	0.0229425454705186	0.0220097909829168
LDA	SDP#1175	mmu-miR-5121	Lrrk1	5.63407390144032e-06	0.000130973481514763	0.000975956023774144	0.0170259477139687	0.0229425454705186	0.0343913764723087
LDA	SDP#1175	mmu-miR-5121	Cep89	5.63407390144032e-06	4.39262898714838e-19	9.95516962005083e-05	0.0170259477139687	0.0229425454705186	0.0111813262521788
LDA	SDP#1175	mmu-miR-5121	Zfp719	5.63407390144032e-06	2.77566225726939e-05	1.58001894409555e-07	0.0170259477139687	0.0229425454705186	0.00843374524966282
LDA	SDP#1175	mmu-miR-5121	Zdhhc13	5.63407390144032e-06	9.58474842482373e-07	2.08283373185124e-09	0.0170259477139687	0.0229425454705186	0.00611836714729258
LDA	SDP#1175	mmu-miR-5121	Synm	5.63407390144032e-06	0.000503521491834585	0.000435071342101009	0.0170259477139687	0.0229425454705186	0.00377395211069759
LDA	SDP#1175	mmu-miR-5121	Ptpn5	5.63407390144032e-06	1.41721479706789e-05	9.58702748185937e-06	0.0170259477139687	0.0229425454705186	0.0493206745573709
LDA	SDP#1175	mmu-miR-5121	Tubgcp5	5.63407390144032e-06	2.07821719535681e-06	6.64692007124057e-05	0.0170259477139687	0.0229425454705186	0.00206968311445389
LDA	SDP#1175	mmu-miR-5121	Nudt19	5.63407390144032e-06	1.14890933433242e-23	0.00032129101767066	0.0170259477139687	0.0229425454705186	0.00943343629570082
LDA	SDP#1175	mmu-miR-5121	Tbc1d17	5.63407390144032e-06	4.37238911062245e-06	8.75345500222365e-15	0.0170259477139687	0.0229425454705186	0.0108290237256486
LDA	SDP#1175	mmu-miR-5121	Htatip2	5.63407390144032e-06	1.71546340054808e-05	1.75908263484551e-07	0.0170259477139687	0.0229425454705186	0.0324059146409204
LDA	SDP#1175	mmu-miR-5121	Ppp1r15a	5.63407390144032e-06	0.000140429893131409	2.43973393168158e-12	0.0170259477139687	0.0229425454705186	0.0227014878633563
LDA	SDP#1175	mmu-miR-5121	E2f8	5.63407390144032e-06	1.09510741295292e-06	6.23458352085649e-05	0.0170259477139687	0.0229425454705186	0.00272038012460225
LDA	SDP#1175	mmu-miR-5121	Klk6	5.63407390144032e-06	5.00066833095044e-06	5.69876437568343e-09	0.0170259477139687	0.0229425454705186	0.00241595537762754
LDA	SDP#1175	mmu-miR-5121	Ftl1	5.63407390144032e-06	1.32097440321617e-07	5.12745245454983e-11	0.0170259477139687	0.0229425454705186	0.0305947587721883
LDA	SDP#1175	mmu-miR-5121	Lins1	5.63407390144032e-06	1.40858185770755e-05	5.25105111846445e-06	0.0170259477139687	0.0229425454705186	0.000471723021345192
LDA	SDP#1175	mmu-miR-5121	Nell1	5.63407390144032e-06	3.102787080475e-07	7.63770344867541e-08	0.0170259477139687	0.0229425454705186	0.00174382644206385
LDA	SDP#1175	mmu-miR-5121	AI987944	5.63407390144032e-06	2.01519978277729e-07	4.81792068323008e-07	0.0170259477139687	0.0229425454705186	0.0141744022152804
LDA	SDP#1175	mmu-miR-5121	Zfp658	5.63407390144032e-06	2.11901981471742e-07	3.57774978719617e-16	0.0170259477139687	0.0229425454705186	0.0384037505719904
LDA	SDP#1175	mmu-miR-5121	Adamts17	5.63407390144032e-06	1.05476175233915e-05	2.33119520706624e-05	0.0170259477139687	0.0229425454705186	0.00014623207778412
LDA	SDP#1175	mmu-miR-5121	Rpl18	5.63407390144032e-06	0.000425047062523567	5.78086876925362e-16	0.0170259477139687	0.0229425454705186	0.0251196588404226
LDA	SDP#1175	mmu-miR-5121	Gpatch1	5.63407390144032e-06	4.60497653612587e-19	0.000166051833609688	0.0170259477139687	0.0229425454705186	0.024786751884618
LDA	SDP#1175	mmu-miR-5121	Svip	5.63407390144032e-06	0.000186587991301172	0.00010060656951686	0.0170259477139687	0.0229425454705186	0.0213610124902226
LDA	SDP#1175	mmu-miR-5121	Gm22751	5.63407390144032e-06	3.65616790607019e-07	4.20532028303592e-12	0.0170259477139687	0.0229425454705186	0.00500544916522721
LDA	SDP#1175	mmu-miR-5121	Gm11539	5.63407390144032e-06	1.18604586279221e-06	4.12459010165168e-12	0.0170259477139687	0.0229425454705186	0.0120542278792786
LDA	SDP#1175	mmu-miR-5121	Gm15545	5.63407390144032e-06	4.1961966543226e-06	2.8271033526081e-11	0.0170259477139687	0.0229425454705186	0.0290454925322015
LDA	SDP#1175	mmu-miR-5121	A230056P14Rik	5.63407390144032e-06	2.02918931026353e-06	1.27058126347853e-07	0.0170259477139687	0.0229425454705186	0.00214833952964826
LDA	SDP#1175	mmu-miR-5121	Fancf	5.63407390144032e-06	2.50468364362374e-07	1.74481851123083e-06	0.0170259477139687	0.0229425454705186	0.000281535511914336
LDA	SDP#1175	mmu-miR-5121	Slc6a16	5.63407390144032e-06	2.40252315087775e-07	1.84599866019189e-15	0.0170259477139687	0.0229425454705186	0.0111111991395229
LDA	SDP#1175	mmu-miR-5121	2310002F09Rik	5.63407390144032e-06	0.000322361169994379	7.22208021581263e-10	0.0170259477139687	0.0229425454705186	0.00359977697221142
LDA	SDP#1175	mmu-miR-5121	Gm28496	5.63407390144032e-06	0.000431569227591305	0.000163160125484717	0.0170259477139687	0.0229425454705186	0.0111139646594642
LDA	SDP#1176	mmu-miR-5121	Tmem143	8.503724818874e-07	8.94137053538003e-07	4.44353154508258e-06	0.0373035036097653	0.0229425454705186	0.0254259948161032
LDA	SDP#1176	mmu-miR-5121	Pnkp	8.503724818874e-07	1.53609041860998e-08	3.53385713386062e-09	0.0373035036097653	0.0229425454705186	0.0199028269763531
LDA	SDP#1176	mmu-miR-5121	Irf3	8.503724818874e-07	5.06020942702257e-08	3.25741825804573e-12	0.0373035036097653	0.0229425454705186	0.0170441950019929
LDA	SDP#1176	mmu-miR-5121	Nosip	8.503724818874e-07	6.39024583194825e-08	1.03922591209324e-09	0.0373035036097653	0.0229425454705186	0.0194142851969265
LDA	SDP#1176	mmu-miR-5121	Saal1	8.503724818874e-07	1.52489351126012e-07	2.50760746805068e-11	0.0373035036097653	0.0229425454705186	0.0157552340203718
LDA	SDP#1176	mmu-miR-5121	Cpt1c	8.503724818874e-07	3.20636614517071e-07	4.55899440058783e-11	0.0373035036097653	0.0229425454705186	0.00452564404476637
LDA	SDP#1176	mmu-miR-5121	Hps5	8.503724818874e-07	1.49177036265617e-07	3.54118355950827e-10	0.0373035036097653	0.0229425454705186	0.0220097909829168
LDA	SDP#1176	mmu-miR-5121	Lrrk1	8.503724818874e-07	3.92694135450197e-05	0.000975956023774144	0.0373035036097653	0.0229425454705186	0.0343913764723087
LDA	SDP#1176	mmu-miR-5121	Cep89	8.503724818874e-07	3.3069029119638e-15	9.95516962005083e-05	0.0373035036097653	0.0229425454705186	0.0111813262521788
LDA	SDP#1176	mmu-miR-5121	Oca2	8.503724818874e-07	0.000654030625383042	0.00010506507385407	0.0373035036097653	0.0229425454705186	0.00883152350681852
LDA	SDP#1176	mmu-miR-5121	Zfp719	8.503724818874e-07	1.8982724464975e-06	1.58001894409555e-07	0.0373035036097653	0.0229425454705186	0.00843374524966282
LDA	SDP#1176	mmu-miR-5121	Zdhhc13	8.503724818874e-07	1.21875119394617e-07	2.08283373185124e-09	0.0373035036097653	0.0229425454705186	0.00611836714729258
LDA	SDP#1176	mmu-miR-5121	Synm	8.503724818874e-07	0.00021452166660814	0.000435071342101009	0.0373035036097653	0.0229425454705186	0.00377395211069759
LDA	SDP#1176	mmu-miR-5121	Ptpn5	8.503724818874e-07	1.19866889154098e-05	9.58702748185937e-06	0.0373035036097653	0.0229425454705186	0.0493206745573709
LDA	SDP#1176	mmu-miR-5121	Tubgcp5	8.503724818874e-07	2.49037985002171e-07	6.64692007124057e-05	0.0373035036097653	0.0229425454705186	0.00206968311445389
LDA	SDP#1176	mmu-miR-5121	Nudt19	8.503724818874e-07	6.36707163279676e-20	0.00032129101767066	0.0373035036097653	0.0229425454705186	0.00943343629570082
LDA	SDP#1176	mmu-miR-5121	Tbc1d17	8.503724818874e-07	5.15924844556046e-07	8.75345500222365e-15	0.0373035036097653	0.0229425454705186	0.0108290237256486
LDA	SDP#1176	mmu-miR-5121	Htatip2	8.503724818874e-07	3.09432304014926e-06	1.75908263484551e-07	0.0373035036097653	0.0229425454705186	0.0324059146409204
LDA	SDP#1176	mmu-miR-5121	Ppp1r15a	8.503724818874e-07	0.000102487561103456	2.43973393168158e-12	0.0373035036097653	0.0229425454705186	0.0227014878633563
LDA	SDP#1176	mmu-miR-5121	Gpr4	8.503724818874e-07	0.000537242737429447	9.63187492171831e-05	0.0373035036097653	0.0229425454705186	0.0315604324220678
LDA	SDP#1176	mmu-miR-5121	E2f8	8.503724818874e-07	4.649729186206e-07	6.23458352085649e-05	0.0373035036097653	0.0229425454705186	0.00272038012460225
LDA	SDP#1176	mmu-miR-5121	Klk6	8.503724818874e-07	2.85013664779126e-06	5.69876437568343e-09	0.0373035036097653	0.0229425454705186	0.00241595537762754
LDA	SDP#1176	mmu-miR-5121	Ftl1	8.503724818874e-07	3.61627206841565e-08	5.12745245454983e-11	0.0373035036097653	0.0229425454705186	0.0305947587721883
LDA	SDP#1176	mmu-miR-5121	Lins1	8.503724818874e-07	9.35991805553304e-07	5.25105111846445e-06	0.0373035036097653	0.0229425454705186	0.000471723021345192
LDA	SDP#1176	mmu-miR-5121	Nell1	8.503724818874e-07	3.18009520750217e-08	7.63770344867541e-08	0.0373035036097653	0.0229425454705186	0.00174382644206385
LDA	SDP#1176	mmu-miR-5121	AI987944	8.503724818874e-07	6.02170773001932e-09	4.81792068323008e-07	0.0373035036097653	0.0229425454705186	0.0141744022152804
LDA	SDP#1176	mmu-miR-5121	Zfp658	8.503724818874e-07	9.15115173271891e-09	3.57774978719617e-16	0.0373035036097653	0.0229425454705186	0.0384037505719904
LDA	SDP#1176	mmu-miR-5121	Adamts17	8.503724818874e-07	1.3057894078653e-06	2.33119520706624e-05	0.0373035036097653	0.0229425454705186	0.00014623207778412
LDA	SDP#1176	mmu-miR-5121	Rpl18	8.503724818874e-07	0.000188135115741148	5.78086876925362e-16	0.0373035036097653	0.0229425454705186	0.0251196588404226
LDA	SDP#1176	mmu-miR-5121	Gpatch1	8.503724818874e-07	6.93045447002133e-17	0.000166051833609688	0.0373035036097653	0.0229425454705186	0.024786751884618
LDA	SDP#1176	mmu-miR-5121	Svip	8.503724818874e-07	4.80328112808081e-05	0.00010060656951686	0.0373035036097653	0.0229425454705186	0.0213610124902226
LDA	SDP#1176	mmu-miR-5121	Gm22751	8.503724818874e-07	7.57946743086928e-08	4.20532028303592e-12	0.0373035036097653	0.0229425454705186	0.00500544916522721
LDA	SDP#1176	mmu-miR-5121	Gm11539	8.503724818874e-07	1.62611802219665e-07	4.12459010165168e-12	0.0373035036097653	0.0229425454705186	0.0120542278792786
LDA	SDP#1176	mmu-miR-5121	Gm15545	8.503724818874e-07	7.87276611376906e-08	2.8271033526081e-11	0.0373035036097653	0.0229425454705186	0.0290454925322015
LDA	SDP#1176	mmu-miR-5121	A230056P14Rik	8.503724818874e-07	4.37962103875465e-07	1.27058126347853e-07	0.0373035036097653	0.0229425454705186	0.00214833952964826
LDA	SDP#1176	mmu-miR-5121	Fancf	8.503724818874e-07	4.37954033474893e-08	1.74481851123083e-06	0.0373035036097653	0.0229425454705186	0.000281535511914336
LDA	SDP#1176	mmu-miR-5121	Slc6a16	8.503724818874e-07	1.32504672266355e-08	1.84599866019189e-15	0.0373035036097653	0.0229425454705186	0.0111111991395229
LDA	SDP#1176	mmu-miR-5121	2310002F09Rik	8.503724818874e-07	8.4061122281591e-05	7.22208021581263e-10	0.0373035036097653	0.0229425454705186	0.00359977697221142
LDA	SDP#1176	mmu-miR-5121	Gm28496	8.503724818874e-07	0.00066782269437009	0.000163160125484717	0.0373035036097653	0.0229425454705186	0.0111139646594642
LDA	SDP#1177	mmu-miR-5121	Tmem143	2.02608661045998e-07	6.57994766801506e-09	4.44353154508258e-06	0.0234078741932748	0.0229425454705186	0.0254259948161032
LDA	SDP#1177	mmu-miR-5121	Pnkp	2.02608661045998e-07	2.26294128462975e-11	3.53385713386062e-09	0.0234078741932748	0.0229425454705186	0.0199028269763531
LDA	SDP#1177	mmu-miR-5121	Irf3	2.02608661045998e-07	1.83134482001223e-09	3.25741825804573e-12	0.0234078741932748	0.0229425454705186	0.0170441950019929
LDA	SDP#1177	mmu-miR-5121	Nosip	2.02608661045998e-07	5.91180880095929e-09	1.03922591209324e-09	0.0234078741932748	0.0229425454705186	0.0194142851969265
LDA	SDP#1177	mmu-miR-5121	Saal1	2.02608661045998e-07	1.1695189827344e-07	2.50760746805068e-11	0.0234078741932748	0.0229425454705186	0.0157552340203718
LDA	SDP#1177	mmu-miR-5121	Cpt1c	2.02608661045998e-07	6.12556041678647e-08	4.55899440058783e-11	0.0234078741932748	0.0229425454705186	0.00452564404476637
LDA	SDP#1177	mmu-miR-5121	Hps5	2.02608661045998e-07	1.08030711602438e-07	3.54118355950827e-10	0.0234078741932748	0.0229425454705186	0.0220097909829168
LDA	SDP#1177	mmu-miR-5121	Lrrk1	2.02608661045998e-07	7.21522883868525e-07	0.000975956023774144	0.0234078741932748	0.0229425454705186	0.0343913764723087
LDA	SDP#1177	mmu-miR-5121	Cep89	2.02608661045998e-07	3.68664593477505e-14	9.95516962005083e-05	0.0234078741932748	0.0229425454705186	0.0111813262521788
LDA	SDP#1177	mmu-miR-5121	Oca2	2.02608661045998e-07	5.89687119451078e-05	0.00010506507385407	0.0234078741932748	0.0229425454705186	0.00883152350681852
LDA	SDP#1177	mmu-miR-5121	Zfp719	2.02608661045998e-07	5.80577292778395e-08	1.58001894409555e-07	0.0234078741932748	0.0229425454705186	0.00843374524966282
LDA	SDP#1177	mmu-miR-5121	Zdhhc13	2.02608661045998e-07	9.75932278958346e-10	2.08283373185124e-09	0.0234078741932748	0.0229425454705186	0.00611836714729258
LDA	SDP#1177	mmu-miR-5121	Synm	2.02608661045998e-07	8.26883252881747e-05	0.000435071342101009	0.0234078741932748	0.0229425454705186	0.00377395211069759
LDA	SDP#1177	mmu-miR-5121	Ptpn5	2.02608661045998e-07	1.36998553237369e-06	9.58702748185937e-06	0.0234078741932748	0.0229425454705186	0.0493206745573709
LDA	SDP#1177	mmu-miR-5121	Tubgcp5	2.02608661045998e-07	4.33118843626866e-09	6.64692007124057e-05	0.0234078741932748	0.0229425454705186	0.00206968311445389
LDA	SDP#1177	mmu-miR-5121	Nudt19	2.02608661045998e-07	3.8904831911507e-16	0.00032129101767066	0.0234078741932748	0.0229425454705186	0.00943343629570082
LDA	SDP#1177	mmu-miR-5121	Tbc1d17	2.02608661045998e-07	1.19870263823252e-07	8.75345500222365e-15	0.0234078741932748	0.0229425454705186	0.0108290237256486
LDA	SDP#1177	mmu-miR-5121	Josd2	2.02608661045998e-07	0.00037681842714689	1.02135191458261e-05	0.0234078741932748	0.0229425454705186	0.0150586263486211
LDA	SDP#1177	mmu-miR-5121	Htatip2	2.02608661045998e-07	6.22610600912111e-07	1.75908263484551e-07	0.0234078741932748	0.0229425454705186	0.0324059146409204
LDA	SDP#1177	mmu-miR-5121	Ppp1r15a	2.02608661045998e-07	5.48220925498123e-05	2.43973393168158e-12	0.0234078741932748	0.0229425454705186	0.0227014878633563
LDA	SDP#1177	mmu-miR-5121	Gpr4	2.02608661045998e-07	0.000848525872830138	9.63187492171831e-05	0.0234078741932748	0.0229425454705186	0.0315604324220678
LDA	SDP#1177	mmu-miR-5121	E2f8	2.02608661045998e-07	1.48761018288033e-08	6.23458352085649e-05	0.0234078741932748	0.0229425454705186	0.00272038012460225
LDA	SDP#1177	mmu-miR-5121	Klk6	2.02608661045998e-07	1.19970733513143e-07	5.69876437568343e-09	0.0234078741932748	0.0229425454705186	0.00241595537762754
LDA	SDP#1177	mmu-miR-5121	Ftl1	2.02608661045998e-07	5.46546305933667e-09	5.12745245454983e-11	0.0234078741932748	0.0229425454705186	0.0305947587721883
LDA	SDP#1177	mmu-miR-5121	Lins1	2.02608661045998e-07	8.98354397198717e-08	5.25105111846445e-06	0.0234078741932748	0.0229425454705186	0.000471723021345192
LDA	SDP#1177	mmu-miR-5121	Nell1	2.02608661045998e-07	1.28842626210268e-09	7.63770344867541e-08	0.0234078741932748	0.0229425454705186	0.00174382644206385
LDA	SDP#1177	mmu-miR-5121	AI987944	2.02608661045998e-07	9.26644047462949e-11	4.81792068323008e-07	0.0234078741932748	0.0229425454705186	0.0141744022152804
LDA	SDP#1177	mmu-miR-5121	Zfp658	2.02608661045998e-07	2.46889544790958e-10	3.57774978719617e-16	0.0234078741932748	0.0229425454705186	0.0384037505719904
LDA	SDP#1177	mmu-miR-5121	Adamts17	2.02608661045998e-07	1.70727276920932e-07	2.33119520706624e-05	0.0234078741932748	0.0229425454705186	0.00014623207778412
LDA	SDP#1177	mmu-miR-5121	Rpl18	2.02608661045998e-07	2.06701884863036e-05	5.78086876925362e-16	0.0234078741932748	0.0229425454705186	0.0251196588404226
LDA	SDP#1177	mmu-miR-5121	Snrnp70	2.02608661045998e-07	0.000443746229128404	5.36122731059868e-08	0.0234078741932748	0.0229425454705186	0.0317666491636696
LDA	SDP#1177	mmu-miR-5121	Gpatch1	2.02608661045998e-07	1.80270252302386e-13	0.000166051833609688	0.0234078741932748	0.0229425454705186	0.024786751884618
LDA	SDP#1177	mmu-miR-5121	Zfp975	2.02608661045998e-07	0.000346773560084479	7.25605880533832e-06	0.0234078741932748	0.0229425454705186	0.0231057966082552
LDA	SDP#1177	mmu-miR-5121	Svip	2.02608661045998e-07	3.14871692518374e-06	0.00010060656951686	0.0234078741932748	0.0229425454705186	0.0213610124902226
LDA	SDP#1177	mmu-miR-5121	Gm22751	2.02608661045998e-07	7.48382777961952e-10	4.20532028303592e-12	0.0234078741932748	0.0229425454705186	0.00500544916522721
LDA	SDP#1177	mmu-miR-5121	Gm11539	2.02608661045998e-07	1.89538840575729e-08	4.12459010165168e-12	0.0234078741932748	0.0229425454705186	0.0120542278792786
LDA	SDP#1177	mmu-miR-5121	Gm15545	2.02608661045998e-07	9.99395988452457e-09	2.8271033526081e-11	0.0234078741932748	0.0229425454705186	0.0290454925322015
LDA	SDP#1177	mmu-miR-5121	A230056P14Rik	2.02608661045998e-07	3.17730675793194e-08	1.27058126347853e-07	0.0234078741932748	0.0229425454705186	0.00214833952964826
LDA	SDP#1177	mmu-miR-5121	Fancf	2.02608661045998e-07	7.18293937363528e-10	1.74481851123083e-06	0.0234078741932748	0.0229425454705186	0.000281535511914336
LDA	SDP#1177	mmu-miR-5121	Slc6a16	2.02608661045998e-07	1.90186917587529e-09	1.84599866019189e-15	0.0234078741932748	0.0229425454705186	0.0111111991395229
LDA	SDP#1177	mmu-miR-5121	2310002F09Rik	2.02608661045998e-07	5.21128160003796e-05	7.22208021581263e-10	0.0234078741932748	0.0229425454705186	0.00359977697221142
LDA	SDP#1177	mmu-miR-5121	Gm28496	2.02608661045998e-07	0.00090543134891852	0.000163160125484717	0.0234078741932748	0.0229425454705186	0.0111139646594642
LDA	SDP#1178	mmu-miR-5121	Tmem143	3.02623506567666e-08	2.43906368657895e-08	4.44353154508258e-06	0.0425235992976111	0.0229425454705186	0.0254259948161032
LDA	SDP#1178	mmu-miR-5121	Pnkp	3.02623506567666e-08	1.62921026215157e-11	3.53385713386062e-09	0.0425235992976111	0.0229425454705186	0.0199028269763531
LDA	SDP#1178	mmu-miR-5121	Irf3	3.02623506567666e-08	1.31221866171111e-10	3.25741825804573e-12	0.0425235992976111	0.0229425454705186	0.0170441950019929
LDA	SDP#1178	mmu-miR-5121	Nosip	3.02623506567666e-08	3.22311202297071e-10	1.03922591209324e-09	0.0425235992976111	0.0229425454705186	0.0194142851969265
LDA	SDP#1178	mmu-miR-5121	Saal1	3.02623506567666e-08	2.98218595469401e-08	2.50760746805068e-11	0.0425235992976111	0.0229425454705186	0.0157552340203718
LDA	SDP#1178	mmu-miR-5121	Cpt1c	3.02623506567666e-08	1.34258952943698e-08	4.55899440058783e-11	0.0425235992976111	0.0229425454705186	0.00452564404476637
LDA	SDP#1178	mmu-miR-5121	Hps5	3.02623506567666e-08	7.40882762585156e-09	3.54118355950827e-10	0.0425235992976111	0.0229425454705186	0.0220097909829168
LDA	SDP#1178	mmu-miR-5121	Lrrk1	3.02623506567666e-08	1.2297210961782e-06	0.000975956023774144	0.0425235992976111	0.0229425454705186	0.0343913764723087
LDA	SDP#1178	mmu-miR-5121	Cep89	3.02623506567666e-08	2.33698927297627e-13	9.95516962005083e-05	0.0425235992976111	0.0229425454705186	0.0111813262521788
LDA	SDP#1178	mmu-miR-5121	Oca2	3.02623506567666e-08	5.61836463586035e-05	0.00010506507385407	0.0425235992976111	0.0229425454705186	0.00883152350681852
LDA	SDP#1178	mmu-miR-5121	Zfp719	3.02623506567666e-08	6.99550649298937e-08	1.58001894409555e-07	0.0425235992976111	0.0229425454705186	0.00843374524966282
LDA	SDP#1178	mmu-miR-5121	Zdhhc13	3.02623506567666e-08	2.35896348809926e-10	2.08283373185124e-09	0.0425235992976111	0.0229425454705186	0.00611836714729258
LDA	SDP#1178	mmu-miR-5121	Tarsl2	3.02623506567666e-08	0.000493757738100682	0.000222294367939947	0.0425235992976111	0.0229425454705186	0.0476233763989538
LDA	SDP#1178	mmu-miR-5121	Synm	3.02623506567666e-08	3.50516471024991e-05	0.000435071342101009	0.0425235992976111	0.0229425454705186	0.00377395211069759
LDA	SDP#1178	mmu-miR-5121	Ptpn5	3.02623506567666e-08	2.15352970509422e-06	9.58702748185937e-06	0.0425235992976111	0.0229425454705186	0.0493206745573709
LDA	SDP#1178	mmu-miR-5121	Tubgcp5	3.02623506567666e-08	2.14251631079859e-09	6.64692007124057e-05	0.0425235992976111	0.0229425454705186	0.00206968311445389
LDA	SDP#1178	mmu-miR-5121	Nudt19	3.02623506567666e-08	1.31348127251119e-14	0.00032129101767066	0.0425235992976111	0.0229425454705186	0.00943343629570082
LDA	SDP#1178	mmu-miR-5121	Tbc1d17	3.02623506567666e-08	9.74780241123252e-09	8.75345500222365e-15	0.0425235992976111	0.0229425454705186	0.0108290237256486
LDA	SDP#1178	mmu-miR-5121	Josd2	3.02623506567666e-08	2.10065045002253e-05	1.02135191458261e-05	0.0425235992976111	0.0229425454705186	0.0150586263486211
LDA	SDP#1178	mmu-miR-5121	Htatip2	3.02623506567666e-08	4.83522527235813e-08	1.75908263484551e-07	0.0425235992976111	0.0229425454705186	0.0324059146409204
LDA	SDP#1178	mmu-miR-5121	Ppp1r15a	3.02623506567666e-08	1.44258919177851e-06	2.43973393168158e-12	0.0425235992976111	0.0229425454705186	0.0227014878633563
LDA	SDP#1178	mmu-miR-5121	Uevld	3.02623506567666e-08	0.000445953487381836	3.13428094006032e-08	0.0425235992976111	0.0229425454705186	0.0203347569540471
LDA	SDP#1178	mmu-miR-5121	Gpr4	3.02623506567666e-08	0.00017389993415487	9.63187492171831e-05	0.0425235992976111	0.0229425454705186	0.0315604324220678
LDA	SDP#1178	mmu-miR-5121	E2f8	3.02623506567666e-08	6.17267353062132e-09	6.23458352085649e-05	0.0425235992976111	0.0229425454705186	0.00272038012460225
LDA	SDP#1178	mmu-miR-5121	Lrrc4b	3.02623506567666e-08	0.000520546235373611	3.68486794839687e-09	0.0425235992976111	0.0229425454705186	0.0160699093786346
LDA	SDP#1178	mmu-miR-5121	Klk6	3.02623506567666e-08	3.44713108494774e-09	5.69876437568343e-09	0.0425235992976111	0.0229425454705186	0.00241595537762754
LDA	SDP#1178	mmu-miR-5121	Ftl1	3.02623506567666e-08	9.8524520057427e-10	5.12745245454983e-11	0.0425235992976111	0.0229425454705186	0.0305947587721883
LDA	SDP#1178	mmu-miR-5121	Lins1	3.02623506567666e-08	1.65758776975601e-08	5.25105111846445e-06	0.0425235992976111	0.0229425454705186	0.000471723021345192
LDA	SDP#1178	mmu-miR-5121	Nell1	3.02623506567666e-08	1.05675754312389e-10	7.63770344867541e-08	0.0425235992976111	0.0229425454705186	0.00174382644206385
LDA	SDP#1178	mmu-miR-5121	AI987944	3.02623506567666e-08	3.82446248584931e-11	4.81792068323008e-07	0.0425235992976111	0.0229425454705186	0.0141744022152804
LDA	SDP#1178	mmu-miR-5121	Zfp658	3.02623506567666e-08	1.75380039601046e-11	3.57774978719617e-16	0.0425235992976111	0.0229425454705186	0.0384037505719904
LDA	SDP#1178	mmu-miR-5121	Adamts17	3.02623506567666e-08	4.79732510791574e-08	2.33119520706624e-05	0.0425235992976111	0.0229425454705186	0.00014623207778412
LDA	SDP#1178	mmu-miR-5121	Rpl18	3.02623506567666e-08	4.09158147205198e-06	5.78086876925362e-16	0.0425235992976111	0.0229425454705186	0.0251196588404226
LDA	SDP#1178	mmu-miR-5121	Snrnp70	3.02623506567666e-08	9.97476880983357e-05	5.36122731059868e-08	0.0425235992976111	0.0229425454705186	0.0317666491636696
LDA	SDP#1178	mmu-miR-5121	Gpatch1	3.02623506567666e-08	1.18381890868817e-12	0.000166051833609688	0.0425235992976111	0.0229425454705186	0.024786751884618
LDA	SDP#1178	mmu-miR-5121	Zfp975	3.02623506567666e-08	0.000487528221402455	7.25605880533832e-06	0.0425235992976111	0.0229425454705186	0.0231057966082552
LDA	SDP#1178	mmu-miR-5121	Svip	3.02623506567666e-08	2.50683128485315e-07	0.00010060656951686	0.0425235992976111	0.0229425454705186	0.0213610124902226
LDA	SDP#1178	mmu-miR-5121	Gm22751	3.02623506567666e-08	5.35872818722194e-11	4.20532028303592e-12	0.0425235992976111	0.0229425454705186	0.00500544916522721
LDA	SDP#1178	mmu-miR-5121	Gm11539	3.02623506567666e-08	1.41711538985625e-09	4.12459010165168e-12	0.0425235992976111	0.0229425454705186	0.0120542278792786
LDA	SDP#1178	mmu-miR-5121	Gm15545	3.02623506567666e-08	4.89285002531474e-09	2.8271033526081e-11	0.0425235992976111	0.0229425454705186	0.0290454925322015
LDA	SDP#1178	mmu-miR-5121	A230056P14Rik	3.02623506567666e-08	9.29491942631556e-10	1.27058126347853e-07	0.0425235992976111	0.0229425454705186	0.00214833952964826
LDA	SDP#1178	mmu-miR-5121	Fancf	3.02623506567666e-08	6.61421509340491e-11	1.74481851123083e-06	0.0425235992976111	0.0229425454705186	0.000281535511914336
LDA	SDP#1178	mmu-miR-5121	Slc6a16	3.02623506567666e-08	7.71073848279971e-11	1.84599866019189e-15	0.0425235992976111	0.0229425454705186	0.0111111991395229
LDA	SDP#1178	mmu-miR-5121	2310002F09Rik	3.02623506567666e-08	2.26328827821387e-06	7.22208021581263e-10	0.0425235992976111	0.0229425454705186	0.00359977697221142
LDA	SDP#1179	mmu-miR-5121	Tmem143	3.64495421610396e-11	1.76940120031722e-08	4.44353154508258e-06	0.00412000673890289	0.0229425454705186	0.0254259948161032
LDA	SDP#1179	mmu-miR-5121	Pnkp	3.64495421610396e-11	2.12961723369235e-13	3.53385713386062e-09	0.00412000673890289	0.0229425454705186	0.0199028269763531
LDA	SDP#1179	mmu-miR-5121	Irf3	3.64495421610396e-11	3.50122887842267e-13	3.25741825804573e-12	0.00412000673890289	0.0229425454705186	0.0170441950019929
LDA	SDP#1179	mmu-miR-5121	Nosip	3.64495421610396e-11	7.19551620862314e-13	1.03922591209324e-09	0.00412000673890289	0.0229425454705186	0.0194142851969265
LDA	SDP#1179	mmu-miR-5121	Saal1	3.64495421610396e-11	2.02453487787975e-09	2.50760746805068e-11	0.00412000673890289	0.0229425454705186	0.0157552340203718
LDA	SDP#1179	mmu-miR-5121	Cpt1c	3.64495421610396e-11	2.33836546468564e-09	4.55899440058783e-11	0.00412000673890289	0.0229425454705186	0.00452564404476637
LDA	SDP#1179	mmu-miR-5121	1700008O03Rik	3.64495421610396e-11	0.000623053829167906	1.98301753748699e-06	0.00412000673890289	0.0229425454705186	0.00386459219581354
LDA	SDP#1179	mmu-miR-5121	Hps5	3.64495421610396e-11	6.99692193283275e-12	3.54118355950827e-10	0.00412000673890289	0.0229425454705186	0.0220097909829168
LDA	SDP#1179	mmu-miR-5121	Lrrk1	3.64495421610396e-11	5.71796871465534e-07	0.000975956023774144	0.00412000673890289	0.0229425454705186	0.0343913764723087
LDA	SDP#1179	mmu-miR-5121	Cep89	3.64495421610396e-11	3.51623464078438e-11	9.95516962005083e-05	0.00412000673890289	0.0229425454705186	0.0111813262521788
LDA	SDP#1179	mmu-miR-5121	Oca2	3.64495421610396e-11	9.66159987681389e-07	0.00010506507385407	0.00412000673890289	0.0229425454705186	0.00883152350681852
LDA	SDP#1179	mmu-miR-5121	Zfp719	3.64495421610396e-11	6.28684841847378e-09	1.58001894409555e-07	0.00412000673890289	0.0229425454705186	0.00843374524966282
LDA	SDP#1179	mmu-miR-5121	Zdhhc13	3.64495421610396e-11	9.1336175531679e-13	2.08283373185124e-09	0.00412000673890289	0.0229425454705186	0.00611836714729258
LDA	SDP#1179	mmu-miR-5121	Tarsl2	3.64495421610396e-11	1.82988240670599e-05	0.000222294367939947	0.00412000673890289	0.0229425454705186	0.0476233763989538
LDA	SDP#1179	mmu-miR-5121	Synm	3.64495421610396e-11	3.55817097887222e-06	0.000435071342101009	0.00412000673890289	0.0229425454705186	0.00377395211069759
LDA	SDP#1179	mmu-miR-5121	Ptpn5	3.64495421610396e-11	1.21234691761074e-06	9.58702748185937e-06	0.00412000673890289	0.0229425454705186	0.0493206745573709
LDA	SDP#1179	mmu-miR-5121	Tubgcp5	3.64495421610396e-11	2.17830700683223e-12	6.64692007124057e-05	0.00412000673890289	0.0229425454705186	0.00206968311445389
LDA	SDP#1179	mmu-miR-5121	Nudt19	3.64495421610396e-11	3.3506944018355e-14	0.00032129101767066	0.00412000673890289	0.0229425454705186	0.00943343629570082
LDA	SDP#1179	mmu-miR-5121	Tbc1d17	3.64495421610396e-11	6.35317106429474e-12	8.75345500222365e-15	0.00412000673890289	0.0229425454705186	0.0108290237256486
LDA	SDP#1179	mmu-miR-5121	Josd2	3.64495421610396e-11	4.44642972743569e-06	1.02135191458261e-05	0.00412000673890289	0.0229425454705186	0.0150586263486211
LDA	SDP#1179	mmu-miR-5121	Htatip2	3.64495421610396e-11	3.23058127332542e-10	1.75908263484551e-07	0.00412000673890289	0.0229425454705186	0.0324059146409204
LDA	SDP#1179	mmu-miR-5121	Ppp1r15a	3.64495421610396e-11	2.08739350499382e-09	2.43973393168158e-12	0.00412000673890289	0.0229425454705186	0.0227014878633563
LDA	SDP#1179	mmu-miR-5121	Uevld	3.64495421610396e-11	4.12822985487219e-05	3.13428094006032e-08	0.00412000673890289	0.0229425454705186	0.0203347569540471
LDA	SDP#1179	mmu-miR-5121	Gpr4	3.64495421610396e-11	1.92109875767165e-05	9.63187492171831e-05	0.00412000673890289	0.0229425454705186	0.0315604324220678
LDA	SDP#1179	mmu-miR-5121	E2f8	3.64495421610396e-11	3.81800584838665e-09	6.23458352085649e-05	0.00412000673890289	0.0229425454705186	0.00272038012460225
LDA	SDP#1179	mmu-miR-5121	Lrrc4b	3.64495421610396e-11	0.000139728251419535	3.68486794839687e-09	0.00412000673890289	0.0229425454705186	0.0160699093786346
LDA	SDP#1179	mmu-miR-5121	Klk6	3.64495421610396e-11	8.01929824112654e-11	5.69876437568343e-09	0.00412000673890289	0.0229425454705186	0.00241595537762754
LDA	SDP#1179	mmu-miR-5121	Ftl1	3.64495421610396e-11	2.56317954884505e-12	5.12745245454983e-11	0.00412000673890289	0.0229425454705186	0.0305947587721883
LDA	SDP#1179	mmu-miR-5121	Lins1	3.64495421610396e-11	5.80600194766123e-11	5.25105111846445e-06	0.00412000673890289	0.0229425454705186	0.000471723021345192
LDA	SDP#1179	mmu-miR-5121	Nell1	3.64495421610396e-11	1.11429605337527e-13	7.63770344867541e-08	0.00412000673890289	0.0229425454705186	0.00174382644206385
LDA	SDP#1179	mmu-miR-5121	AI987944	3.64495421610396e-11	8.20978830209711e-12	4.81792068323008e-07	0.00412000673890289	0.0229425454705186	0.0141744022152804
LDA	SDP#1179	mmu-miR-5121	Zfp658	3.64495421610396e-11	1.57351675975798e-14	3.57774978719617e-16	0.00412000673890289	0.0229425454705186	0.0384037505719904
LDA	SDP#1179	mmu-miR-5121	Adamts17	3.64495421610396e-11	7.03734866840031e-11	2.33119520706624e-05	0.00412000673890289	0.0229425454705186	0.00014623207778412
LDA	SDP#1179	mmu-miR-5121	Rpl18	3.64495421610396e-11	3.5862946275485e-08	5.78086876925362e-16	0.00412000673890289	0.0229425454705186	0.0251196588404226
LDA	SDP#1179	mmu-miR-5121	Snrnp70	3.64495421610396e-11	1.42145362064231e-06	5.36122731059868e-08	0.00412000673890289	0.0229425454705186	0.0317666491636696
LDA	SDP#1179	mmu-miR-5121	Gpatch1	3.64495421610396e-11	1.11952963921653e-14	0.000166051833609688	0.00412000673890289	0.0229425454705186	0.024786751884618
LDA	SDP#1179	mmu-miR-5121	Zfp975	3.64495421610396e-11	0.00024374193101895	7.25605880533832e-06	0.00412000673890289	0.0229425454705186	0.0231057966082552
LDA	SDP#1179	mmu-miR-5121	Svip	3.64495421610396e-11	6.6857099895889e-09	0.00010060656951686	0.00412000673890289	0.0229425454705186	0.0213610124902226
LDA	SDP#1179	mmu-miR-5121	Gm22751	3.64495421610396e-11	1.0534567653522e-14	4.20532028303592e-12	0.00412000673890289	0.0229425454705186	0.00500544916522721
LDA	SDP#1179	mmu-miR-5121	Gm11539	3.64495421610396e-11	1.16141922650425e-12	4.12459010165168e-12	0.00412000673890289	0.0229425454705186	0.0120542278792786
LDA	SDP#1179	mmu-miR-5121	Gm15545	3.64495421610396e-11	2.63958517330571e-11	2.8271033526081e-11	0.00412000673890289	0.0229425454705186	0.0290454925322015
LDA	SDP#1179	mmu-miR-5121	A230056P14Rik	3.64495421610396e-11	1.83437162888397e-13	1.27058126347853e-07	0.00412000673890289	0.0229425454705186	0.00214833952964826
LDA	SDP#1179	mmu-miR-5121	Gm45713	3.64495421610396e-11	0.000514330686455947	1.67292067238666e-05	0.00412000673890289	0.0229425454705186	0.00282106115313662
LDA	SDP#1179	mmu-miR-5121	Fancf	3.64495421610396e-11	1.85786985542843e-13	1.74481851123083e-06	0.00412000673890289	0.0229425454705186	0.000281535511914336
LDA	SDP#1179	mmu-miR-5121	Slc6a16	3.64495421610396e-11	2.12420073513143e-14	1.84599866019189e-15	0.00412000673890289	0.0229425454705186	0.0111111991395229
LDA	SDP#1179	mmu-miR-5121	2310002F09Rik	3.64495421610396e-11	5.81960912679654e-08	7.22208021581263e-10	0.00412000673890289	0.0229425454705186	0.00359977697221142
LDA	SDP#1179	mmu-miR-5121	1700120C18Rik	3.64495421610396e-11	0.000471745865986732	5.79742630782794e-06	0.00412000673890289	0.0229425454705186	0.0334468725823794
LDA	SDP#1180	mmu-miR-5121	Tmem143	4.63599700305841e-13	1.40643862587714e-08	4.44353154508258e-06	0.0049791908405837	0.0229425454705186	0.0254259948161032
LDA	SDP#1180	mmu-miR-5121	Pnkp	4.63599700305841e-13	2.49682253203265e-14	3.53385713386062e-09	0.0049791908405837	0.0229425454705186	0.0199028269763531
LDA	SDP#1180	mmu-miR-5121	Irf3	4.63599700305841e-13	8.55219667086591e-16	3.25741825804573e-12	0.0049791908405837	0.0229425454705186	0.0170441950019929
LDA	SDP#1180	mmu-miR-5121	Nosip	4.63599700305841e-13	4.17683760847103e-15	1.03922591209324e-09	0.0049791908405837	0.0229425454705186	0.0194142851969265
LDA	SDP#1180	mmu-miR-5121	Saal1	4.63599700305841e-13	5.46376762168493e-12	2.50760746805068e-11	0.0049791908405837	0.0229425454705186	0.0157552340203718
LDA	SDP#1180	mmu-miR-5121	Cpt1c	4.63599700305841e-13	2.10787313983025e-09	4.55899440058783e-11	0.0049791908405837	0.0229425454705186	0.00452564404476637
LDA	SDP#1180	mmu-miR-5121	1700008O03Rik	4.63599700305841e-13	0.000208517239939888	1.98301753748699e-06	0.0049791908405837	0.0229425454705186	0.00386459219581354
LDA	SDP#1180	mmu-miR-5121	Hps5	4.63599700305841e-13	1.44256513320837e-14	3.54118355950827e-10	0.0049791908405837	0.0229425454705186	0.0220097909829168
LDA	SDP#1180	mmu-miR-5121	Lrrk1	4.63599700305841e-13	1.22823444045446e-06	0.000975956023774144	0.0049791908405837	0.0229425454705186	0.0343913764723087
LDA	SDP#1180	mmu-miR-5121	Cep89	4.63599700305841e-13	2.51942512109617e-11	9.95516962005083e-05	0.0049791908405837	0.0229425454705186	0.0111813262521788
LDA	SDP#1180	mmu-miR-5121	Oca2	4.63599700305841e-13	2.58679143150986e-06	0.00010506507385407	0.0049791908405837	0.0229425454705186	0.00883152350681852
LDA	SDP#1180	mmu-miR-5121	Zfp719	4.63599700305841e-13	3.10820672625746e-08	1.58001894409555e-07	0.0049791908405837	0.0229425454705186	0.00843374524966282
LDA	SDP#1180	mmu-miR-5121	Zdhhc13	4.63599700305841e-13	3.75686329623123e-13	2.08283373185124e-09	0.0049791908405837	0.0229425454705186	0.00611836714729258
LDA	SDP#1180	mmu-miR-5121	Tarsl2	4.63599700305841e-13	7.6701257791974e-07	0.000222294367939947	0.0049791908405837	0.0229425454705186	0.0476233763989538
LDA	SDP#1180	mmu-miR-5121	Synm	4.63599700305841e-13	7.60836456070962e-07	0.000435071342101009	0.0049791908405837	0.0229425454705186	0.00377395211069759
LDA	SDP#1180	mmu-miR-5121	Ptpn5	4.63599700305841e-13	9.47191310774381e-07	9.58702748185937e-06	0.0049791908405837	0.0229425454705186	0.0493206745573709
LDA	SDP#1180	mmu-miR-5121	Tubgcp5	4.63599700305841e-13	4.9926289095e-11	6.64692007124057e-05	0.0049791908405837	0.0229425454705186	0.00206968311445389
LDA	SDP#1180	mmu-miR-5121	Nudt19	4.63599700305841e-13	8.75785942319857e-14	0.00032129101767066	0.0049791908405837	0.0229425454705186	0.00943343629570082
LDA	SDP#1180	mmu-miR-5121	Tbc1d17	4.63599700305841e-13	7.06523527757193e-13	8.75345500222365e-15	0.0049791908405837	0.0229425454705186	0.0108290237256486
LDA	SDP#1180	mmu-miR-5121	Josd2	4.63599700305841e-13	2.51265485876645e-06	1.02135191458261e-05	0.0049791908405837	0.0229425454705186	0.0150586263486211
LDA	SDP#1180	mmu-miR-5121	Htatip2	4.63599700305841e-13	8.2762724640216e-12	1.75908263484551e-07	0.0049791908405837	0.0229425454705186	0.0324059146409204
LDA	SDP#1180	mmu-miR-5121	Ppp1r15a	4.63599700305841e-13	1.50424324860503e-10	2.43973393168158e-12	0.0049791908405837	0.0229425454705186	0.0227014878633563
LDA	SDP#1180	mmu-miR-5121	Uevld	4.63599700305841e-13	4.90549588297299e-06	3.13428094006032e-08	0.0049791908405837	0.0229425454705186	0.0203347569540471
LDA	SDP#1180	mmu-miR-5121	Gpr4	4.63599700305841e-13	4.77388506721048e-06	9.63187492171831e-05	0.0049791908405837	0.0229425454705186	0.0315604324220678
LDA	SDP#1180	mmu-miR-5121	E2f8	4.63599700305841e-13	4.95924765946498e-08	6.23458352085649e-05	0.0049791908405837	0.0229425454705186	0.00272038012460225
LDA	SDP#1180	mmu-miR-5121	Lrrc4b	4.63599700305841e-13	0.00010311700032779	3.68486794839687e-09	0.0049791908405837	0.0229425454705186	0.0160699093786346
LDA	SDP#1180	mmu-miR-5121	Klk6	4.63599700305841e-13	1.51144673782925e-12	5.69876437568343e-09	0.0049791908405837	0.0229425454705186	0.00241595537762754
LDA	SDP#1180	mmu-miR-5121	Ftl1	4.63599700305841e-13	1.0822409753144e-15	5.12745245454983e-11	0.0049791908405837	0.0229425454705186	0.0305947587721883
LDA	SDP#1180	mmu-miR-5121	Lins1	4.63599700305841e-13	1.4356362167806e-11	5.25105111846445e-06	0.0049791908405837	0.0229425454705186	0.000471723021345192
LDA	SDP#1180	mmu-miR-5121	Nell1	4.63599700305841e-13	1.3924043488489e-14	7.63770344867541e-08	0.0049791908405837	0.0229425454705186	0.00174382644206385
LDA	SDP#1180	mmu-miR-5121	AI987944	4.63599700305841e-13	2.89062005138256e-10	4.81792068323008e-07	0.0049791908405837	0.0229425454705186	0.0141744022152804
LDA	SDP#1180	mmu-miR-5121	Zfp658	4.63599700305841e-13	4.64746123317188e-16	3.57774978719617e-16	0.0049791908405837	0.0229425454705186	0.0384037505719904
LDA	SDP#1180	mmu-miR-5121	Adamts17	4.63599700305841e-13	3.13645453255969e-12	2.33119520706624e-05	0.0049791908405837	0.0229425454705186	0.00014623207778412
LDA	SDP#1180	mmu-miR-5121	Rpl18	4.63599700305841e-13	3.24126170518067e-09	5.78086876925362e-16	0.0049791908405837	0.0229425454705186	0.0251196588404226
LDA	SDP#1180	mmu-miR-5121	Snrnp70	4.63599700305841e-13	3.97291589416943e-07	5.36122731059868e-08	0.0049791908405837	0.0229425454705186	0.0317666491636696
LDA	SDP#1180	mmu-miR-5121	Gpatch1	4.63599700305841e-13	1.55789053683558e-14	0.000166051833609688	0.0049791908405837	0.0229425454705186	0.024786751884618
LDA	SDP#1180	mmu-miR-5121	Zfp975	4.63599700305841e-13	0.00040965422991008	7.25605880533832e-06	0.0049791908405837	0.0229425454705186	0.0231057966082552
LDA	SDP#1180	mmu-miR-5121	Svip	4.63599700305841e-13	4.5197347634014e-10	0.00010060656951686	0.0049791908405837	0.0229425454705186	0.0213610124902226
LDA	SDP#1180	mmu-miR-5121	Gm22751	4.63599700305841e-13	1.37571917881437e-17	4.20532028303592e-12	0.0049791908405837	0.0229425454705186	0.00500544916522721
LDA	SDP#1180	mmu-miR-5121	Gm11539	4.63599700305841e-13	5.84506106221267e-16	4.12459010165168e-12	0.0049791908405837	0.0229425454705186	0.0120542278792786
LDA	SDP#1180	mmu-miR-5121	Gm15545	4.63599700305841e-13	1.71258799953844e-11	2.8271033526081e-11	0.0049791908405837	0.0229425454705186	0.0290454925322015
LDA	SDP#1180	mmu-miR-5121	A230056P14Rik	4.63599700305841e-13	1.85991883713286e-16	1.27058126347853e-07	0.0049791908405837	0.0229425454705186	0.00214833952964826
LDA	SDP#1180	mmu-miR-5121	Gm45713	4.63599700305841e-13	0.00062618610346813	1.67292067238666e-05	0.0049791908405837	0.0229425454705186	0.00282106115313662
LDA	SDP#1180	mmu-miR-5121	Fancf	4.63599700305841e-13	1.68804109600096e-16	1.74481851123083e-06	0.0049791908405837	0.0229425454705186	0.000281535511914336
LDA	SDP#1180	mmu-miR-5121	Slc6a16	4.63599700305841e-13	3.25326725110608e-17	1.84599866019189e-15	0.0049791908405837	0.0229425454705186	0.0111111991395229
LDA	SDP#1180	mmu-miR-5121	2310002F09Rik	4.63599700305841e-13	8.59693602464333e-10	7.22208021581263e-10	0.0049791908405837	0.0229425454705186	0.00359977697221142
LDA	SDP#1180	mmu-miR-5121	1700120C18Rik	4.63599700305841e-13	6.12162964820647e-05	5.79742630782794e-06	0.0049791908405837	0.0229425454705186	0.0334468725823794
LDA	SDP#1181	mmu-miR-5121	Tmem143	3.60003488127571e-14	2.52748533218144e-09	4.44353154508258e-06	0.0026012536546219	0.0229425454705186	0.0254259948161032
LDA	SDP#1181	mmu-miR-5121	Pnkp	3.60003488127571e-14	4.846775261866e-16	3.53385713386062e-09	0.0026012536546219	0.0229425454705186	0.0199028269763531
LDA	SDP#1181	mmu-miR-5121	Irf3	3.60003488127571e-14	1.28906352430377e-18	3.25741825804573e-12	0.0026012536546219	0.0229425454705186	0.0170441950019929
LDA	SDP#1181	mmu-miR-5121	Nosip	3.60003488127571e-14	3.00191365326798e-18	1.03922591209324e-09	0.0026012536546219	0.0229425454705186	0.0194142851969265
LDA	SDP#1181	mmu-miR-5121	Saal1	3.60003488127571e-14	7.28687224011795e-14	2.50760746805068e-11	0.0026012536546219	0.0229425454705186	0.0157552340203718
LDA	SDP#1181	mmu-miR-5121	Cpt1c	3.60003488127571e-14	7.44229260427057e-11	4.55899440058783e-11	0.0026012536546219	0.0229425454705186	0.00452564404476637
LDA	SDP#1181	mmu-miR-5121	1700008O03Rik	3.60003488127571e-14	0.000180572598914282	1.98301753748699e-06	0.0026012536546219	0.0229425454705186	0.00386459219581354
LDA	SDP#1181	mmu-miR-5121	Hps5	3.60003488127571e-14	3.02654208313696e-16	3.54118355950827e-10	0.0026012536546219	0.0229425454705186	0.0220097909829168
LDA	SDP#1181	mmu-miR-5121	Lrrk1	3.60003488127571e-14	2.65911468458249e-06	0.000975956023774144	0.0026012536546219	0.0229425454705186	0.0343913764723087
LDA	SDP#1181	mmu-miR-5121	Cep89	3.60003488127571e-14	1.52963031743132e-10	9.95516962005083e-05	0.0026012536546219	0.0229425454705186	0.0111813262521788
LDA	SDP#1181	mmu-miR-5121	Oca2	3.60003488127571e-14	2.55425531107615e-05	0.00010506507385407	0.0026012536546219	0.0229425454705186	0.00883152350681852
LDA	SDP#1181	mmu-miR-5121	Zfp719	3.60003488127571e-14	3.00134969193763e-10	1.58001894409555e-07	0.0026012536546219	0.0229425454705186	0.00843374524966282
LDA	SDP#1181	mmu-miR-5121	Zdhhc13	3.60003488127571e-14	2.15975094236746e-15	2.08283373185124e-09	0.0026012536546219	0.0229425454705186	0.00611836714729258
LDA	SDP#1181	mmu-miR-5121	Tarsl2	3.60003488127571e-14	1.00096502036785e-05	0.000222294367939947	0.0026012536546219	0.0229425454705186	0.0476233763989538
LDA	SDP#1181	mmu-miR-5121	Synm	3.60003488127571e-14	7.75561824237004e-07	0.000435071342101009	0.0026012536546219	0.0229425454705186	0.00377395211069759
LDA	SDP#1181	mmu-miR-5121	Ptpn5	3.60003488127571e-14	4.20590745508343e-07	9.58702748185937e-06	0.0026012536546219	0.0229425454705186	0.0493206745573709
LDA	SDP#1181	mmu-miR-5121	Tubgcp5	3.60003488127571e-14	4.60418589605364e-10	6.64692007124057e-05	0.0026012536546219	0.0229425454705186	0.00206968311445389
LDA	SDP#1181	mmu-miR-5121	Nudt19	3.60003488127571e-14	1.54353620477875e-11	0.00032129101767066	0.0026012536546219	0.0229425454705186	0.00943343629570082
LDA	SDP#1181	mmu-miR-5121	Tbc1d17	3.60003488127571e-14	8.05210399444391e-15	8.75345500222365e-15	0.0026012536546219	0.0229425454705186	0.0108290237256486
LDA	SDP#1181	mmu-miR-5121	Josd2	3.60003488127571e-14	3.20536193644556e-06	1.02135191458261e-05	0.0026012536546219	0.0229425454705186	0.0150586263486211
LDA	SDP#1181	mmu-miR-5121	Htatip2	3.60003488127571e-14	1.55049314845409e-10	1.75908263484551e-07	0.0026012536546219	0.0229425454705186	0.0324059146409204
LDA	SDP#1181	mmu-miR-5121	Ppp1r15a	3.60003488127571e-14	4.71751679088109e-12	2.43973393168158e-12	0.0026012536546219	0.0229425454705186	0.0227014878633563
LDA	SDP#1181	mmu-miR-5121	Uevld	3.60003488127571e-14	4.50593299413122e-06	3.13428094006032e-08	0.0026012536546219	0.0229425454705186	0.0203347569540471
LDA	SDP#1181	mmu-miR-5121	Gpr4	3.60003488127571e-14	3.63048730681337e-05	9.63187492171831e-05	0.0026012536546219	0.0229425454705186	0.0315604324220678
LDA	SDP#1181	mmu-miR-5121	E2f8	3.60003488127571e-14	3.67406939789441e-09	6.23458352085649e-05	0.0026012536546219	0.0229425454705186	0.00272038012460225
LDA	SDP#1181	mmu-miR-5121	Lrrc4b	3.60003488127571e-14	1.56924891270118e-05	3.68486794839687e-09	0.0026012536546219	0.0229425454705186	0.0160699093786346
LDA	SDP#1181	mmu-miR-5121	Klk6	3.60003488127571e-14	7.17588455901507e-13	5.69876437568343e-09	0.0026012536546219	0.0229425454705186	0.00241595537762754
LDA	SDP#1181	mmu-miR-5121	Ftl1	3.60003488127571e-14	2.42931121135771e-16	5.12745245454983e-11	0.0026012536546219	0.0229425454705186	0.0305947587721883
LDA	SDP#1181	mmu-miR-5121	Lins1	3.60003488127571e-14	5.02413564795624e-11	5.25105111846445e-06	0.0026012536546219	0.0229425454705186	0.000471723021345192
LDA	SDP#1181	mmu-miR-5121	Nell1	3.60003488127571e-14	1.58646792903195e-12	7.63770344867541e-08	0.0026012536546219	0.0229425454705186	0.00174382644206385
LDA	SDP#1181	mmu-miR-5121	AI987944	3.60003488127571e-14	4.74951561073986e-12	4.81792068323008e-07	0.0026012536546219	0.0229425454705186	0.0141744022152804
LDA	SDP#1181	mmu-miR-5121	Zfp658	3.60003488127571e-14	3.1659303200143e-18	3.57774978719617e-16	0.0026012536546219	0.0229425454705186	0.0384037505719904
LDA	SDP#1181	mmu-miR-5121	Adamts17	3.60003488127571e-14	2.29299048489247e-10	2.33119520706624e-05	0.0026012536546219	0.0229425454705186	0.00014623207778412
LDA	SDP#1181	mmu-miR-5121	Rpl18	3.60003488127571e-14	1.4789979317365e-09	5.78086876925362e-16	0.0026012536546219	0.0229425454705186	0.0251196588404226
LDA	SDP#1181	mmu-miR-5121	Snrnp70	3.60003488127571e-14	1.18954574123293e-07	5.36122731059868e-08	0.0026012536546219	0.0229425454705186	0.0317666491636696
LDA	SDP#1181	mmu-miR-5121	Gpatch1	3.60003488127571e-14	1.07942751637767e-12	0.000166051833609688	0.0026012536546219	0.0229425454705186	0.024786751884618
LDA	SDP#1181	mmu-miR-5121	Zfp975	3.60003488127571e-14	4.89695807695055e-05	7.25605880533832e-06	0.0026012536546219	0.0229425454705186	0.0231057966082552
LDA	SDP#1181	mmu-miR-5121	Svip	3.60003488127571e-14	8.90672377763785e-08	0.00010060656951686	0.0026012536546219	0.0229425454705186	0.0213610124902226
LDA	SDP#1181	mmu-miR-5121	Gm22751	3.60003488127571e-14	1.00341656231943e-20	4.20532028303592e-12	0.0026012536546219	0.0229425454705186	0.00500544916522721
LDA	SDP#1181	mmu-miR-5121	Gm11539	3.60003488127571e-14	3.0669587900852e-18	4.12459010165168e-12	0.0026012536546219	0.0229425454705186	0.0120542278792786
LDA	SDP#1181	mmu-miR-5121	Gm15545	3.60003488127571e-14	1.29148901692182e-13	2.8271033526081e-11	0.0026012536546219	0.0229425454705186	0.0290454925322015
LDA	SDP#1181	mmu-miR-5121	A230056P14Rik	3.60003488127571e-14	1.95118477835149e-14	1.27058126347853e-07	0.0026012536546219	0.0229425454705186	0.00214833952964826
LDA	SDP#1181	mmu-miR-5121	Gm45713	3.60003488127571e-14	0.000377163443254069	1.67292067238666e-05	0.0026012536546219	0.0229425454705186	0.00282106115313662
LDA	SDP#1181	mmu-miR-5121	Fancf	3.60003488127571e-14	1.04874013238378e-14	1.74481851123083e-06	0.0026012536546219	0.0229425454705186	0.000281535511914336
LDA	SDP#1181	mmu-miR-5121	Slc6a16	3.60003488127571e-14	1.07611622210901e-21	1.84599866019189e-15	0.0026012536546219	0.0229425454705186	0.0111111991395229
LDA	SDP#1181	mmu-miR-5121	2310002F09Rik	3.60003488127571e-14	1.33298815884829e-10	7.22208021581263e-10	0.0026012536546219	0.0229425454705186	0.00359977697221142
LDA	SDP#1181	mmu-miR-5121	1700120C18Rik	3.60003488127571e-14	0.000154759742081696	5.79742630782794e-06	0.0026012536546219	0.0229425454705186	0.0334468725823794
LDA	SDP#1182	mmu-miR-5121	Tmem143	5.08282866768297e-24	7.17366268427624e-11	4.44353154508258e-06	0.00263411905288599	0.0229425454705186	0.0254259948161032
LDA	SDP#1182	mmu-miR-5121	Pnkp	5.08282866768297e-24	1.12500841674947e-18	3.53385713386062e-09	0.00263411905288599	0.0229425454705186	0.0199028269763531
LDA	SDP#1182	mmu-miR-5121	Irf3	5.08282866768297e-24	4.23746441507921e-23	3.25741825804573e-12	0.00263411905288599	0.0229425454705186	0.0170441950019929
LDA	SDP#1182	mmu-miR-5121	Nosip	5.08282866768297e-24	2.30773161683787e-23	1.03922591209324e-09	0.00263411905288599	0.0229425454705186	0.0194142851969265
LDA	SDP#1182	mmu-miR-5121	Saal1	5.08282866768297e-24	4.90607090853546e-18	2.50760746805068e-11	0.00263411905288599	0.0229425454705186	0.0157552340203718
LDA	SDP#1182	mmu-miR-5121	Cpt1c	5.08282866768297e-24	3.15782509456493e-15	4.55899440058783e-11	0.00263411905288599	0.0229425454705186	0.00452564404476637
LDA	SDP#1182	mmu-miR-5121	1700008O03Rik	5.08282866768297e-24	2.08183694830369e-06	1.98301753748699e-06	0.00263411905288599	0.0229425454705186	0.00386459219581354
LDA	SDP#1182	mmu-miR-5121	Hps5	5.08282866768297e-24	3.89272593690018e-19	3.54118355950827e-10	0.00263411905288599	0.0229425454705186	0.0220097909829168
LDA	SDP#1182	mmu-miR-5121	Lrrk1	5.08282866768297e-24	1.66069936049998e-06	0.000975956023774144	0.00263411905288599	0.0229425454705186	0.0343913764723087
LDA	SDP#1182	mmu-miR-5121	Cep89	5.08282866768297e-24	8.0953464243544e-08	9.95516962005083e-05	0.00263411905288599	0.0229425454705186	0.0111813262521788
LDA	SDP#1182	mmu-miR-5121	Oca2	5.08282866768297e-24	2.2298246378474e-06	0.00010506507385407	0.00263411905288599	0.0229425454705186	0.00883152350681852
LDA	SDP#1182	mmu-miR-5121	Zfp719	5.08282866768297e-24	3.17443291194809e-13	1.58001894409555e-07	0.00263411905288599	0.0229425454705186	0.00843374524966282
LDA	SDP#1182	mmu-miR-5121	Zdhhc13	5.08282866768297e-24	7.95522671381226e-17	2.08283373185124e-09	0.00263411905288599	0.0229425454705186	0.00611836714729258
LDA	SDP#1182	mmu-miR-5121	Tarsl2	5.08282866768297e-24	4.66772804789479e-06	0.000222294367939947	0.00263411905288599	0.0229425454705186	0.0476233763989538
LDA	SDP#1182	mmu-miR-5121	Synm	5.08282866768297e-24	2.43447357210594e-06	0.000435071342101009	0.00263411905288599	0.0229425454705186	0.00377395211069759
LDA	SDP#1182	mmu-miR-5121	Ptpn5	5.08282866768297e-24	5.43757096671029e-09	9.58702748185937e-06	0.00263411905288599	0.0229425454705186	0.0493206745573709
LDA	SDP#1182	mmu-miR-5121	Tubgcp5	5.08282866768297e-24	6.43334882078501e-10	6.64692007124057e-05	0.00263411905288599	0.0229425454705186	0.00206968311445389
LDA	SDP#1182	mmu-miR-5121	Nudt19	5.08282866768297e-24	3.18895603064851e-09	0.00032129101767066	0.00263411905288599	0.0229425454705186	0.00943343629570082
LDA	SDP#1182	mmu-miR-5121	Tbc1d17	5.08282866768297e-24	2.47334355858917e-26	8.75345500222365e-15	0.00263411905288599	0.0229425454705186	0.0108290237256486
LDA	SDP#1182	mmu-miR-5121	Josd2	5.08282866768297e-24	4.07044584179266e-07	1.02135191458261e-05	0.00263411905288599	0.0229425454705186	0.0150586263486211
LDA	SDP#1182	mmu-miR-5121	Htatip2	5.08282866768297e-24	6.06577571553471e-11	1.75908263484551e-07	0.00263411905288599	0.0229425454705186	0.0324059146409204
LDA	SDP#1182	mmu-miR-5121	Ppp1r15a	5.08282866768297e-24	2.1790294411375e-18	2.43973393168158e-12	0.00263411905288599	0.0229425454705186	0.0227014878633563
LDA	SDP#1182	mmu-miR-5121	Uevld	5.08282866768297e-24	3.61800269545793e-08	3.13428094006032e-08	0.00263411905288599	0.0229425454705186	0.0203347569540471
LDA	SDP#1182	mmu-miR-5121	Gpr4	5.08282866768297e-24	2.60501260672514e-05	9.63187492171831e-05	0.00263411905288599	0.0229425454705186	0.0315604324220678
LDA	SDP#1182	mmu-miR-5121	E2f8	5.08282866768297e-24	3.19305284016472e-11	6.23458352085649e-05	0.00263411905288599	0.0229425454705186	0.00272038012460225
LDA	SDP#1182	mmu-miR-5121	Lrrc4b	5.08282866768297e-24	3.8795419265067e-08	3.68486794839687e-09	0.00263411905288599	0.0229425454705186	0.0160699093786346
LDA	SDP#1182	mmu-miR-5121	Klk6	5.08282866768297e-24	9.36164055603786e-16	5.69876437568343e-09	0.00263411905288599	0.0229425454705186	0.00241595537762754
LDA	SDP#1182	mmu-miR-5121	Ftl1	5.08282866768297e-24	1.57451529986472e-23	5.12745245454983e-11	0.00263411905288599	0.0229425454705186	0.0305947587721883
LDA	SDP#1182	mmu-miR-5121	Lins1	5.08282866768297e-24	1.41095853484181e-11	5.25105111846445e-06	0.00263411905288599	0.0229425454705186	0.000471723021345192
LDA	SDP#1182	mmu-miR-5121	Nell1	5.08282866768297e-24	1.17746872138336e-13	7.63770344867541e-08	0.00263411905288599	0.0229425454705186	0.00174382644206385
LDA	SDP#1182	mmu-miR-5121	AI987944	5.08282866768297e-24	1.9695297910687e-16	4.81792068323008e-07	0.00263411905288599	0.0229425454705186	0.0141744022152804
LDA	SDP#1182	mmu-miR-5121	Zfp658	5.08282866768297e-24	1.5751846059501e-26	3.57774978719617e-16	0.00263411905288599	0.0229425454705186	0.0384037505719904
LDA	SDP#1182	mmu-miR-5121	Adamts17	5.08282866768297e-24	1.74811293647485e-10	2.33119520706624e-05	0.00263411905288599	0.0229425454705186	0.00014623207778412
LDA	SDP#1182	mmu-miR-5121	Rpl18	5.08282866768297e-24	3.66998509770095e-15	5.78086876925362e-16	0.00263411905288599	0.0229425454705186	0.0251196588404226
LDA	SDP#1182	mmu-miR-5121	Snrnp70	5.08282866768297e-24	1.1142141191088e-09	5.36122731059868e-08	0.00263411905288599	0.0229425454705186	0.0317666491636696
LDA	SDP#1182	mmu-miR-5121	Gpatch1	5.08282866768297e-24	3.3125749957036e-09	0.000166051833609688	0.00263411905288599	0.0229425454705186	0.024786751884618
LDA	SDP#1182	mmu-miR-5121	Zfp975	5.08282866768297e-24	2.49383616394367e-06	7.25605880533832e-06	0.00263411905288599	0.0229425454705186	0.0231057966082552
LDA	SDP#1182	mmu-miR-5121	Svip	5.08282866768297e-24	3.76416217962248e-08	0.00010060656951686	0.00263411905288599	0.0229425454705186	0.0213610124902226
LDA	SDP#1182	mmu-miR-5121	Gm22751	5.08282866768297e-24	1.53772628054127e-27	4.20532028303592e-12	0.00263411905288599	0.0229425454705186	0.00500544916522721
LDA	SDP#1182	mmu-miR-5121	Gm11539	5.08282866768297e-24	3.43742030575565e-24	4.12459010165168e-12	0.00263411905288599	0.0229425454705186	0.0120542278792786
LDA	SDP#1182	mmu-miR-5121	Gm15545	5.08282866768297e-24	2.15530821662948e-17	2.8271033526081e-11	0.00263411905288599	0.0229425454705186	0.0290454925322015
LDA	SDP#1182	mmu-miR-5121	A230056P14Rik	5.08282866768297e-24	3.46946743746217e-15	1.27058126347853e-07	0.00263411905288599	0.0229425454705186	0.00214833952964826
LDA	SDP#1182	mmu-miR-5121	Gm45713	5.08282866768297e-24	8.58562426083764e-06	1.67292067238666e-05	0.00263411905288599	0.0229425454705186	0.00282106115313662
LDA	SDP#1182	mmu-miR-5121	Fancf	5.08282866768297e-24	2.4332239547331e-14	1.74481851123083e-06	0.00263411905288599	0.0229425454705186	0.000281535511914336
LDA	SDP#1182	mmu-miR-5121	Slc6a16	5.08282866768297e-24	2.86988064140081e-35	1.84599866019189e-15	0.00263411905288599	0.0229425454705186	0.0111111991395229
LDA	SDP#1182	mmu-miR-5121	2310002F09Rik	5.08282866768297e-24	1.44196843923165e-12	7.22208021581263e-10	0.00263411905288599	0.0229425454705186	0.00359977697221142
LDA	SDP#1182	mmu-miR-5121	1700120C18Rik	5.08282866768297e-24	6.2588015018961e-05	5.79742630782794e-06	0.00263411905288599	0.0229425454705186	0.0334468725823794
LDA	SDP#1183	mmu-miR-5121	Tmem143	1.51815901114654e-35	1.21331410581826e-14	4.44353154508258e-06	0.012461499169769	0.0229425454705186	0.0254259948161032
LDA	SDP#1183	mmu-miR-5121	Pnkp	1.51815901114654e-35	3.01359261632497e-28	3.53385713386062e-09	0.012461499169769	0.0229425454705186	0.0199028269763531
LDA	SDP#1183	mmu-miR-5121	Irf3	1.51815901114654e-35	2.1703274452615e-36	3.25741825804573e-12	0.012461499169769	0.0229425454705186	0.0170441950019929
LDA	SDP#1183	mmu-miR-5121	Nosip	1.51815901114654e-35	2.51662139175029e-32	1.03922591209324e-09	0.012461499169769	0.0229425454705186	0.0194142851969265
LDA	SDP#1183	mmu-miR-5121	Saal1	1.51815901114654e-35	6.34437579522342e-24	2.50760746805068e-11	0.012461499169769	0.0229425454705186	0.0157552340203718
LDA	SDP#1183	mmu-miR-5121	Cpt1c	1.51815901114654e-35	5.98927658771749e-17	4.55899440058783e-11	0.012461499169769	0.0229425454705186	0.00452564404476637
LDA	SDP#1183	mmu-miR-5121	1700008O03Rik	1.51815901114654e-35	1.45123250189717e-08	1.98301753748699e-06	0.012461499169769	0.0229425454705186	0.00386459219581354
LDA	SDP#1183	mmu-miR-5121	Hps5	1.51815901114654e-35	7.67821652062317e-25	3.54118355950827e-10	0.012461499169769	0.0229425454705186	0.0220097909829168
LDA	SDP#1183	mmu-miR-5121	Lrrk1	1.51815901114654e-35	7.22589743177205e-07	0.000975956023774144	0.012461499169769	0.0229425454705186	0.0343913764723087
LDA	SDP#1183	mmu-miR-5121	Cep89	1.51815901114654e-35	2.41413788935336e-06	9.95516962005083e-05	0.012461499169769	0.0229425454705186	0.0111813262521788
LDA	SDP#1183	mmu-miR-5121	Oca2	1.51815901114654e-35	1.71863497722252e-05	0.00010506507385407	0.012461499169769	0.0229425454705186	0.00883152350681852
LDA	SDP#1183	mmu-miR-5121	Zfp719	1.51815901114654e-35	4.8616814695046e-17	1.58001894409555e-07	0.012461499169769	0.0229425454705186	0.00843374524966282
LDA	SDP#1183	mmu-miR-5121	Zdhhc13	1.51815901114654e-35	1.28749625441115e-20	2.08283373185124e-09	0.012461499169769	0.0229425454705186	0.00611836714729258
LDA	SDP#1183	mmu-miR-5121	Tarsl2	1.51815901114654e-35	6.65678597403787e-06	0.000222294367939947	0.012461499169769	0.0229425454705186	0.0476233763989538
LDA	SDP#1183	mmu-miR-5121	Synm	1.51815901114654e-35	8.01077899638934e-07	0.000435071342101009	0.012461499169769	0.0229425454705186	0.00377395211069759
LDA	SDP#1183	mmu-miR-5121	Ptpn5	1.51815901114654e-35	2.42578602016845e-10	9.58702748185937e-06	0.012461499169769	0.0229425454705186	0.0493206745573709
LDA	SDP#1183	mmu-miR-5121	Tubgcp5	1.51815901114654e-35	1.14511572510378e-09	6.64692007124057e-05	0.012461499169769	0.0229425454705186	0.00206968311445389
LDA	SDP#1183	mmu-miR-5121	Nudt19	1.51815901114654e-35	3.24542325171088e-07	0.00032129101767066	0.012461499169769	0.0229425454705186	0.00943343629570082
LDA	SDP#1183	mmu-miR-5121	Tbc1d17	1.51815901114654e-35	1.56618126907584e-46	8.75345500222365e-15	0.012461499169769	0.0229425454705186	0.0108290237256486
LDA	SDP#1183	mmu-miR-5121	Josd2	1.51815901114654e-35	1.79308643583816e-07	1.02135191458261e-05	0.012461499169769	0.0229425454705186	0.0150586263486211
LDA	SDP#1183	mmu-miR-5121	Htatip2	1.51815901114654e-35	1.28568578806219e-15	1.75908263484551e-07	0.012461499169769	0.0229425454705186	0.0324059146409204
LDA	SDP#1183	mmu-miR-5121	Ppp1r15a	1.51815901114654e-35	2.16715362170621e-26	2.43973393168158e-12	0.012461499169769	0.0229425454705186	0.0227014878633563
LDA	SDP#1183	mmu-miR-5121	Uevld	1.51815901114654e-35	6.51013835611031e-11	3.13428094006032e-08	0.012461499169769	0.0229425454705186	0.0203347569540471
LDA	SDP#1183	mmu-miR-5121	Gpr4	1.51815901114654e-35	0.0008395333991108	9.63187492171831e-05	0.012461499169769	0.0229425454705186	0.0315604324220678
LDA	SDP#1183	mmu-miR-5121	E2f8	1.51815901114654e-35	4.51585557611205e-11	6.23458352085649e-05	0.012461499169769	0.0229425454705186	0.00272038012460225
LDA	SDP#1183	mmu-miR-5121	Lrrc4b	1.51815901114654e-35	2.12449275838146e-10	3.68486794839687e-09	0.012461499169769	0.0229425454705186	0.0160699093786346
LDA	SDP#1183	mmu-miR-5121	Klk6	1.51815901114654e-35	4.10678669051806e-16	5.69876437568343e-09	0.012461499169769	0.0229425454705186	0.00241595537762754
LDA	SDP#1183	mmu-miR-5121	Ftl1	1.51815901114654e-35	1.9344916485499e-27	5.12745245454983e-11	0.012461499169769	0.0229425454705186	0.0305947587721883
LDA	SDP#1183	mmu-miR-5121	Lins1	1.51815901114654e-35	5.80678717816169e-11	5.25105111846445e-06	0.012461499169769	0.0229425454705186	0.000471723021345192
LDA	SDP#1183	mmu-miR-5121	Nell1	1.51815901114654e-35	6.73798717824877e-15	7.63770344867541e-08	0.012461499169769	0.0229425454705186	0.00174382644206385
LDA	SDP#1183	mmu-miR-5121	AI987944	1.51815901114654e-35	6.54843006463622e-16	4.81792068323008e-07	0.012461499169769	0.0229425454705186	0.0141744022152804
LDA	SDP#1183	mmu-miR-5121	Zfp658	1.51815901114654e-35	8.81255280363441e-49	3.57774978719617e-16	0.012461499169769	0.0229425454705186	0.0384037505719904
LDA	SDP#1183	mmu-miR-5121	Adamts17	1.51815901114654e-35	2.34735253525748e-09	2.33119520706624e-05	0.012461499169769	0.0229425454705186	0.00014623207778412
LDA	SDP#1183	mmu-miR-5121	Rpl18	1.51815901114654e-35	5.67491342644376e-20	5.78086876925362e-16	0.012461499169769	0.0229425454705186	0.0251196588404226
LDA	SDP#1183	mmu-miR-5121	Snrnp70	1.51815901114654e-35	4.69332450704053e-10	5.36122731059868e-08	0.012461499169769	0.0229425454705186	0.0317666491636696
LDA	SDP#1183	mmu-miR-5121	Gpatch1	1.51815901114654e-35	5.25033592126331e-08	0.000166051833609688	0.012461499169769	0.0229425454705186	0.024786751884618
LDA	SDP#1183	mmu-miR-5121	Zfp975	1.51815901114654e-35	6.82074447761335e-07	7.25605880533832e-06	0.012461499169769	0.0229425454705186	0.0231057966082552
LDA	SDP#1183	mmu-miR-5121	Svip	1.51815901114654e-35	2.59232439908727e-08	0.00010060656951686	0.012461499169769	0.0229425454705186	0.0213610124902226
LDA	SDP#1183	mmu-miR-5121	Gm22751	1.51815901114654e-35	1.63484146052122e-49	4.20532028303592e-12	0.012461499169769	0.0229425454705186	0.00500544916522721
LDA	SDP#1183	mmu-miR-5121	Gm11539	1.51815901114654e-35	1.74533543897311e-40	4.12459010165168e-12	0.012461499169769	0.0229425454705186	0.0120542278792786
LDA	SDP#1183	mmu-miR-5121	Gm15470	1.51815901114654e-35	0.000530909381210093	0.000103072364642253	0.012461499169769	0.0229425454705186	0.0430330805756642
LDA	SDP#1183	mmu-miR-5121	Gm15545	1.51815901114654e-35	6.66776311355027e-30	2.8271033526081e-11	0.012461499169769	0.0229425454705186	0.0290454925322015
LDA	SDP#1183	mmu-miR-5121	A230056P14Rik	1.51815901114654e-35	1.62425295354255e-15	1.27058126347853e-07	0.012461499169769	0.0229425454705186	0.00214833952964826
LDA	SDP#1183	mmu-miR-5121	Gm45713	1.51815901114654e-35	5.90496867178083e-07	1.67292067238666e-05	0.012461499169769	0.0229425454705186	0.00282106115313662
LDA	SDP#1183	mmu-miR-5121	Fancf	1.51815901114654e-35	4.67041245671229e-15	1.74481851123083e-06	0.012461499169769	0.0229425454705186	0.000281535511914336
LDA	SDP#1183	mmu-miR-5121	Slc6a16	1.51815901114654e-35	2.32009822567341e-77	1.84599866019189e-15	0.012461499169769	0.0229425454705186	0.0111111991395229
LDA	SDP#1183	mmu-miR-5121	2310002F09Rik	1.51815901114654e-35	3.14626917773931e-14	7.22208021581263e-10	0.012461499169769	0.0229425454705186	0.00359977697221142
LDA	SDP#1183	mmu-miR-5121	1700120C18Rik	1.51815901114654e-35	8.59411225356749e-06	5.79742630782794e-06	0.012461499169769	0.0229425454705186	0.0334468725823794
LDA	SDP#1183	mmu-miR-5121	Gm28496	1.51815901114654e-35	0.000528899262007127	0.000163160125484717	0.012461499169769	0.0229425454705186	0.0111139646594642
LDA	SDP#1184	mmu-miR-5121	Tmem143	6.22067249757756e-29	9.94140420972246e-19	4.44353154508258e-06	0.00871534187251472	0.0229425454705186	0.0254259948161032
LDA	SDP#1184	mmu-miR-5121	Pnkp	6.22067249757756e-29	1.17450803402845e-22	3.53385713386062e-09	0.00871534187251472	0.0229425454705186	0.0199028269763531
LDA	SDP#1184	mmu-miR-5121	Irf3	6.22067249757756e-29	1.10641886015891e-30	3.25741825804573e-12	0.00871534187251472	0.0229425454705186	0.0170441950019929
LDA	SDP#1184	mmu-miR-5121	Nosip	6.22067249757756e-29	5.76107044816833e-26	1.03922591209324e-09	0.00871534187251472	0.0229425454705186	0.0194142851969265
LDA	SDP#1184	mmu-miR-5121	Saal1	6.22067249757756e-29	1.50252207158604e-31	2.50760746805068e-11	0.00871534187251472	0.0229425454705186	0.0157552340203718
LDA	SDP#1184	mmu-miR-5121	Cpt1c	6.22067249757756e-29	1.44564432814278e-16	4.55899440058783e-11	0.00871534187251472	0.0229425454705186	0.00452564404476637
LDA	SDP#1184	mmu-miR-5121	1700008O03Rik	6.22067249757756e-29	2.2205646289532e-09	1.98301753748699e-06	0.00871534187251472	0.0229425454705186	0.00386459219581354
LDA	SDP#1184	mmu-miR-5121	Hps5	6.22067249757756e-29	6.05505775354019e-29	3.54118355950827e-10	0.00871534187251472	0.0229425454705186	0.0220097909829168
LDA	SDP#1184	mmu-miR-5121	Lrrk1	6.22067249757756e-29	2.57125150334347e-08	0.000975956023774144	0.00871534187251472	0.0229425454705186	0.0343913764723087
LDA	SDP#1184	mmu-miR-5121	Cep89	6.22067249757756e-29	3.09757441425107e-06	9.95516962005083e-05	0.00871534187251472	0.0229425454705186	0.0111813262521788
LDA	SDP#1184	mmu-miR-5121	Oca2	6.22067249757756e-29	8.19963865987924e-06	0.00010506507385407	0.00871534187251472	0.0229425454705186	0.00883152350681852
LDA	SDP#1184	mmu-miR-5121	Zfp719	6.22067249757756e-29	6.57623730369752e-15	1.58001894409555e-07	0.00871534187251472	0.0229425454705186	0.00843374524966282
LDA	SDP#1184	mmu-miR-5121	Zdhhc13	6.22067249757756e-29	1.81141798640786e-24	2.08283373185124e-09	0.00871534187251472	0.0229425454705186	0.00611836714729258
LDA	SDP#1184	mmu-miR-5121	Tarsl2	6.22067249757756e-29	1.43530738423585e-06	0.000222294367939947	0.00871534187251472	0.0229425454705186	0.0476233763989538
LDA	SDP#1184	mmu-miR-5121	Synm	6.22067249757756e-29	2.51932230533558e-07	0.000435071342101009	0.00871534187251472	0.0229425454705186	0.00377395211069759
LDA	SDP#1184	mmu-miR-5121	Ptpn5	6.22067249757756e-29	6.92842221006739e-13	9.58702748185937e-06	0.00871534187251472	0.0229425454705186	0.0493206745573709
LDA	SDP#1184	mmu-miR-5121	Tubgcp5	6.22067249757756e-29	4.10068964200184e-11	6.64692007124057e-05	0.00871534187251472	0.0229425454705186	0.00206968311445389
LDA	SDP#1184	mmu-miR-5121	Nudt19	6.22067249757756e-29	1.34195530963524e-06	0.00032129101767066	0.00871534187251472	0.0229425454705186	0.00943343629570082
LDA	SDP#1184	mmu-miR-5121	Tbc1d17	6.22067249757756e-29	5.07749896102183e-33	8.75345500222365e-15	0.00871534187251472	0.0229425454705186	0.0108290237256486
LDA	SDP#1184	mmu-miR-5121	Josd2	6.22067249757756e-29	5.0599666866201e-06	1.02135191458261e-05	0.00871534187251472	0.0229425454705186	0.0150586263486211
LDA	SDP#1184	mmu-miR-5121	Htatip2	6.22067249757756e-29	8.05570205043642e-17	1.75908263484551e-07	0.00871534187251472	0.0229425454705186	0.0324059146409204
LDA	SDP#1184	mmu-miR-5121	Ppp1r15a	6.22067249757756e-29	7.32285072581262e-23	2.43973393168158e-12	0.00871534187251472	0.0229425454705186	0.0227014878633563
LDA	SDP#1184	mmu-miR-5121	Uevld	6.22067249757756e-29	3.78350785655195e-11	3.13428094006032e-08	0.00871534187251472	0.0229425454705186	0.0203347569540471
LDA	SDP#1184	mmu-miR-5121	E2f8	6.22067249757756e-29	6.43932175916639e-14	6.23458352085649e-05	0.00871534187251472	0.0229425454705186	0.00272038012460225
LDA	SDP#1184	mmu-miR-5121	Lrrc4b	6.22067249757756e-29	9.34871188704492e-09	3.68486794839687e-09	0.00871534187251472	0.0229425454705186	0.0160699093786346
LDA	SDP#1184	mmu-miR-5121	Klk6	6.22067249757756e-29	1.44745680339905e-14	5.69876437568343e-09	0.00871534187251472	0.0229425454705186	0.00241595537762754
LDA	SDP#1184	mmu-miR-5121	Ftl1	6.22067249757756e-29	1.58365505325145e-23	5.12745245454983e-11	0.00871534187251472	0.0229425454705186	0.0305947587721883
LDA	SDP#1184	mmu-miR-5121	Lins1	6.22067249757756e-29	3.33781489043296e-13	5.25105111846445e-06	0.00871534187251472	0.0229425454705186	0.000471723021345192
LDA	SDP#1184	mmu-miR-5121	Nell1	6.22067249757756e-29	1.24852277110493e-17	7.63770344867541e-08	0.00871534187251472	0.0229425454705186	0.00174382644206385
LDA	SDP#1184	mmu-miR-5121	AI987944	6.22067249757756e-29	3.62249231048682e-15	4.81792068323008e-07	0.00871534187251472	0.0229425454705186	0.0141744022152804
LDA	SDP#1184	mmu-miR-5121	Zfp658	6.22067249757756e-29	1.1736447897432e-38	3.57774978719617e-16	0.00871534187251472	0.0229425454705186	0.0384037505719904
LDA	SDP#1184	mmu-miR-5121	Adamts17	6.22067249757756e-29	2.42012905661242e-11	2.33119520706624e-05	0.00871534187251472	0.0229425454705186	0.00014623207778412
LDA	SDP#1184	mmu-miR-5121	Rpl18	6.22067249757756e-29	1.28375802755103e-20	5.78086876925362e-16	0.00871534187251472	0.0229425454705186	0.0251196588404226
LDA	SDP#1184	mmu-miR-5121	Snrnp70	6.22067249757756e-29	4.87950363825094e-09	5.36122731059868e-08	0.00871534187251472	0.0229425454705186	0.0317666491636696
LDA	SDP#1184	mmu-miR-5121	Gpatch1	6.22067249757756e-29	5.54829629331946e-07	0.000166051833609688	0.00871534187251472	0.0229425454705186	0.024786751884618
LDA	SDP#1184	mmu-miR-5121	Zfp975	6.22067249757756e-29	2.12894879300201e-06	7.25605880533832e-06	0.00871534187251472	0.0229425454705186	0.0231057966082552
LDA	SDP#1184	mmu-miR-5121	Svip	6.22067249757756e-29	1.63558003648976e-09	0.00010060656951686	0.00871534187251472	0.0229425454705186	0.0213610124902226
LDA	SDP#1184	mmu-miR-5121	Gm22751	6.22067249757756e-29	3.40632679873192e-34	4.20532028303592e-12	0.00871534187251472	0.0229425454705186	0.00500544916522721
LDA	SDP#1184	mmu-miR-5121	Gm11539	6.22067249757756e-29	1.86893311186473e-66	4.12459010165168e-12	0.00871534187251472	0.0229425454705186	0.0120542278792786
LDA	SDP#1184	mmu-miR-5121	Gm15545	6.22067249757756e-29	1.87377464976077e-25	2.8271033526081e-11	0.00871534187251472	0.0229425454705186	0.0290454925322015
LDA	SDP#1184	mmu-miR-5121	A230056P14Rik	6.22067249757756e-29	8.83388138871516e-17	1.27058126347853e-07	0.00871534187251472	0.0229425454705186	0.00214833952964826
LDA	SDP#1184	mmu-miR-5121	Gm45713	6.22067249757756e-29	1.30265243178951e-07	1.67292067238666e-05	0.00871534187251472	0.0229425454705186	0.00282106115313662
LDA	SDP#1184	mmu-miR-5121	Fancf	6.22067249757756e-29	1.17195650532925e-17	1.74481851123083e-06	0.00871534187251472	0.0229425454705186	0.000281535511914336
LDA	SDP#1184	mmu-miR-5121	Slc6a16	6.22067249757756e-29	1.0789901699283e-45	1.84599866019189e-15	0.00871534187251472	0.0229425454705186	0.0111111991395229
LDA	SDP#1184	mmu-miR-5121	2310002F09Rik	6.22067249757756e-29	5.74940316837042e-13	7.22208021581263e-10	0.00871534187251472	0.0229425454705186	0.00359977697221142
LDA	SDP#1184	mmu-miR-5121	1700120C18Rik	6.22067249757756e-29	6.87983525753455e-06	5.79742630782794e-06	0.00871534187251472	0.0229425454705186	0.0334468725823794
LDA	SDP#1184	mmu-miR-5121	Gm28496	6.22067249757756e-29	0.000964419824589646	0.000163160125484717	0.00871534187251472	0.0229425454705186	0.0111139646594642
LDA	SDP#1185	mmu-miR-5121	Tmem143	1.19583038665098e-20	4.02438248427757e-21	4.44353154508258e-06	0.00753210291449467	0.0229425454705186	0.0254259948161032
LDA	SDP#1185	mmu-miR-5121	Pnkp	1.19583038665098e-20	2.24852355101562e-21	3.53385713386062e-09	0.00753210291449467	0.0229425454705186	0.0199028269763531
LDA	SDP#1185	mmu-miR-5121	Irf3	1.19583038665098e-20	1.01496780854077e-27	3.25741825804573e-12	0.00753210291449467	0.0229425454705186	0.0170441950019929
LDA	SDP#1185	mmu-miR-5121	Nosip	1.19583038665098e-20	1.35411470451069e-23	1.03922591209324e-09	0.00753210291449467	0.0229425454705186	0.0194142851969265
LDA	SDP#1185	mmu-miR-5121	Saal1	1.19583038665098e-20	5.09163498844193e-27	2.50760746805068e-11	0.00753210291449467	0.0229425454705186	0.0157552340203718
LDA	SDP#1185	mmu-miR-5121	Cpt1c	1.19583038665098e-20	4.21247376695857e-14	4.55899440058783e-11	0.00753210291449467	0.0229425454705186	0.00452564404476637
LDA	SDP#1185	mmu-miR-5121	1700008O03Rik	1.19583038665098e-20	6.53256653268617e-08	1.98301753748699e-06	0.00753210291449467	0.0229425454705186	0.00386459219581354
LDA	SDP#1185	mmu-miR-5121	Hps5	1.19583038665098e-20	4.13873862759028e-28	3.54118355950827e-10	0.00753210291449467	0.0229425454705186	0.0220097909829168
LDA	SDP#1185	mmu-miR-5121	Lrrk1	1.19583038665098e-20	4.53601620353935e-08	0.000975956023774144	0.00753210291449467	0.0229425454705186	0.0343913764723087
LDA	SDP#1185	mmu-miR-5121	Cep89	1.19583038665098e-20	2.06292781956512e-07	9.95516962005083e-05	0.00753210291449467	0.0229425454705186	0.0111813262521788
LDA	SDP#1185	mmu-miR-5121	Oca2	1.19583038665098e-20	2.30479965588866e-05	0.00010506507385407	0.00753210291449467	0.0229425454705186	0.00883152350681852
LDA	SDP#1185	mmu-miR-5121	Zfp719	1.19583038665098e-20	4.37452408984614e-13	1.58001894409555e-07	0.00753210291449467	0.0229425454705186	0.00843374524966282
LDA	SDP#1185	mmu-miR-5121	Zdhhc13	1.19583038665098e-20	1.20278400456027e-23	2.08283373185124e-09	0.00753210291449467	0.0229425454705186	0.00611836714729258
LDA	SDP#1185	mmu-miR-5121	Tarsl2	1.19583038665098e-20	2.34900982532893e-07	0.000222294367939947	0.00753210291449467	0.0229425454705186	0.0476233763989538
LDA	SDP#1185	mmu-miR-5121	Synm	1.19583038665098e-20	1.62165533592314e-08	0.000435071342101009	0.00753210291449467	0.0229425454705186	0.00377395211069759
LDA	SDP#1185	mmu-miR-5121	Ptpn5	1.19583038665098e-20	2.23096542567776e-12	9.58702748185937e-06	0.00753210291449467	0.0229425454705186	0.0493206745573709
LDA	SDP#1185	mmu-miR-5121	Tubgcp5	1.19583038665098e-20	3.75497773189856e-12	6.64692007124057e-05	0.00753210291449467	0.0229425454705186	0.00206968311445389
LDA	SDP#1185	mmu-miR-5121	Nudt19	1.19583038665098e-20	2.33371235389492e-07	0.00032129101767066	0.00753210291449467	0.0229425454705186	0.00943343629570082
LDA	SDP#1185	mmu-miR-5121	Tbc1d17	1.19583038665098e-20	1.624317044248e-24	8.75345500222365e-15	0.00753210291449467	0.0229425454705186	0.0108290237256486
LDA	SDP#1185	mmu-miR-5121	Josd2	1.19583038665098e-20	1.46824075242897e-05	1.02135191458261e-05	0.00753210291449467	0.0229425454705186	0.0150586263486211
LDA	SDP#1185	mmu-miR-5121	Htatip2	1.19583038665098e-20	2.68088474012009e-19	1.75908263484551e-07	0.00753210291449467	0.0229425454705186	0.0324059146409204
LDA	SDP#1185	mmu-miR-5121	Ppp1r15a	1.19583038665098e-20	8.30634401127211e-19	2.43973393168158e-12	0.00753210291449467	0.0229425454705186	0.0227014878633563
LDA	SDP#1185	mmu-miR-5121	Uevld	1.19583038665098e-20	1.33489175165413e-09	3.13428094006032e-08	0.00753210291449467	0.0229425454705186	0.0203347569540471
LDA	SDP#1185	mmu-miR-5121	E2f8	1.19583038665098e-20	2.27168465411862e-12	6.23458352085649e-05	0.00753210291449467	0.0229425454705186	0.00272038012460225
LDA	SDP#1185	mmu-miR-5121	Lrrc4b	1.19583038665098e-20	4.75299116821788e-07	3.68486794839687e-09	0.00753210291449467	0.0229425454705186	0.0160699093786346
LDA	SDP#1185	mmu-miR-5121	Klk6	1.19583038665098e-20	2.48465254752103e-14	5.69876437568343e-09	0.00753210291449467	0.0229425454705186	0.00241595537762754
LDA	SDP#1185	mmu-miR-5121	Ftl1	1.19583038665098e-20	4.67617738152157e-20	5.12745245454983e-11	0.00753210291449467	0.0229425454705186	0.0305947587721883
LDA	SDP#1185	mmu-miR-5121	Lins1	1.19583038665098e-20	8.66490650132887e-15	5.25105111846445e-06	0.00753210291449467	0.0229425454705186	0.000471723021345192
LDA	SDP#1185	mmu-miR-5121	Nell1	1.19583038665098e-20	2.44674892634704e-19	7.63770344867541e-08	0.00753210291449467	0.0229425454705186	0.00174382644206385
LDA	SDP#1185	mmu-miR-5121	AI987944	1.19583038665098e-20	6.68202763831622e-13	4.81792068323008e-07	0.00753210291449467	0.0229425454705186	0.0141744022152804
LDA	SDP#1185	mmu-miR-5121	Zfp658	1.19583038665098e-20	2.07003739149966e-29	3.57774978719617e-16	0.00753210291449467	0.0229425454705186	0.0384037505719904
LDA	SDP#1185	mmu-miR-5121	Adamts17	1.19583038665098e-20	1.35270343843622e-13	2.33119520706624e-05	0.00753210291449467	0.0229425454705186	0.00014623207778412
LDA	SDP#1185	mmu-miR-5121	Rpl18	1.19583038665098e-20	3.98421154091098e-15	5.78086876925362e-16	0.00753210291449467	0.0229425454705186	0.0251196588404226
LDA	SDP#1185	mmu-miR-5121	Snrnp70	1.19583038665098e-20	4.7986866393732e-07	5.36122731059868e-08	0.00753210291449467	0.0229425454705186	0.0317666491636696
LDA	SDP#1185	mmu-miR-5121	Gpatch1	1.19583038665098e-20	3.82783950240832e-08	0.000166051833609688	0.00753210291449467	0.0229425454705186	0.024786751884618
LDA	SDP#1185	mmu-miR-5121	Zfp975	1.19583038665098e-20	2.33193860151498e-05	7.25605880533832e-06	0.00753210291449467	0.0229425454705186	0.0231057966082552
LDA	SDP#1185	mmu-miR-5121	Svip	1.19583038665098e-20	3.1194311780343e-11	0.00010060656951686	0.00753210291449467	0.0229425454705186	0.0213610124902226
LDA	SDP#1185	mmu-miR-5121	Gm22751	1.19583038665098e-20	7.63818092617292e-29	4.20532028303592e-12	0.00753210291449467	0.0229425454705186	0.00500544916522721
LDA	SDP#1185	mmu-miR-5121	Gm11539	1.19583038665098e-20	2.35271685104675e-48	4.12459010165168e-12	0.00753210291449467	0.0229425454705186	0.0120542278792786
LDA	SDP#1185	mmu-miR-5121	Gm15545	1.19583038665098e-20	1.83046930135051e-22	2.8271033526081e-11	0.00753210291449467	0.0229425454705186	0.0290454925322015
LDA	SDP#1185	mmu-miR-5121	A230056P14Rik	1.19583038665098e-20	1.97131766680107e-18	1.27058126347853e-07	0.00753210291449467	0.0229425454705186	0.00214833952964826
LDA	SDP#1185	mmu-miR-5121	Gm45713	1.19583038665098e-20	3.45329631470674e-06	1.67292067238666e-05	0.00753210291449467	0.0229425454705186	0.00282106115313662
LDA	SDP#1185	mmu-miR-5121	Fancf	1.19583038665098e-20	5.19731700658634e-22	1.74481851123083e-06	0.00753210291449467	0.0229425454705186	0.000281535511914336
LDA	SDP#1185	mmu-miR-5121	Slc6a16	1.19583038665098e-20	1.21937769424521e-32	1.84599866019189e-15	0.00753210291449467	0.0229425454705186	0.0111111991395229
LDA	SDP#1185	mmu-miR-5121	2310002F09Rik	1.19583038665098e-20	1.10437310159384e-13	7.22208021581263e-10	0.00753210291449467	0.0229425454705186	0.00359977697221142
LDA	SDP#1185	mmu-miR-5121	1700120C18Rik	1.19583038665098e-20	7.22955739802015e-06	5.79742630782794e-06	0.00753210291449467	0.0229425454705186	0.0334468725823794
LDA	SDP#1186	mmu-miR-5121	Tmem143	5.72724720282774e-18	2.78902740952552e-18	4.44353154508258e-06	0.00789610859738446	0.0229425454705186	0.0254259948161032
LDA	SDP#1186	mmu-miR-5121	Pnkp	5.72724720282774e-18	2.67435306850086e-18	3.53385713386062e-09	0.00789610859738446	0.0229425454705186	0.0199028269763531
LDA	SDP#1186	mmu-miR-5121	Irf3	5.72724720282774e-18	3.90408456949081e-21	3.25741825804573e-12	0.00789610859738446	0.0229425454705186	0.0170441950019929
LDA	SDP#1186	mmu-miR-5121	Nosip	5.72724720282774e-18	7.34573606670247e-21	1.03922591209324e-09	0.00789610859738446	0.0229425454705186	0.0194142851969265
LDA	SDP#1186	mmu-miR-5121	Saal1	5.72724720282774e-18	1.49647569359352e-20	2.50760746805068e-11	0.00789610859738446	0.0229425454705186	0.0157552340203718
LDA	SDP#1186	mmu-miR-5121	Cpt1c	5.72724720282774e-18	2.74053907067033e-12	4.55899440058783e-11	0.00789610859738446	0.0229425454705186	0.00452564404476637
LDA	SDP#1186	mmu-miR-5121	1700008O03Rik	5.72724720282774e-18	5.83365575475807e-08	1.98301753748699e-06	0.00789610859738446	0.0229425454705186	0.00386459219581354
LDA	SDP#1186	mmu-miR-5121	Hps5	5.72724720282774e-18	4.09389316658746e-22	3.54118355950827e-10	0.00789610859738446	0.0229425454705186	0.0220097909829168
LDA	SDP#1186	mmu-miR-5121	Lrrk1	5.72724720282774e-18	4.57918533769575e-08	0.000975956023774144	0.00789610859738446	0.0229425454705186	0.0343913764723087
LDA	SDP#1186	mmu-miR-5121	Cep89	5.72724720282774e-18	1.62641677751292e-07	9.95516962005083e-05	0.00789610859738446	0.0229425454705186	0.0111813262521788
LDA	SDP#1186	mmu-miR-5121	Oca2	5.72724720282774e-18	2.04612159118665e-05	0.00010506507385407	0.00789610859738446	0.0229425454705186	0.00883152350681852
LDA	SDP#1186	mmu-miR-5121	Zfp719	5.72724720282774e-18	1.7738908866563e-11	1.58001894409555e-07	0.00789610859738446	0.0229425454705186	0.00843374524966282
LDA	SDP#1186	mmu-miR-5121	Zdhhc13	5.72724720282774e-18	1.19101517328849e-28	2.08283373185124e-09	0.00789610859738446	0.0229425454705186	0.00611836714729258
LDA	SDP#1186	mmu-miR-5121	Tarsl2	5.72724720282774e-18	1.06720739964414e-08	0.000222294367939947	0.00789610859738446	0.0229425454705186	0.0476233763989538
LDA	SDP#1186	mmu-miR-5121	Synm	5.72724720282774e-18	1.21924587703605e-08	0.000435071342101009	0.00789610859738446	0.0229425454705186	0.00377395211069759
LDA	SDP#1186	mmu-miR-5121	Ptpn5	5.72724720282774e-18	8.66354967054768e-10	9.58702748185937e-06	0.00789610859738446	0.0229425454705186	0.0493206745573709
LDA	SDP#1186	mmu-miR-5121	Tubgcp5	5.72724720282774e-18	1.48275011699152e-13	6.64692007124057e-05	0.00789610859738446	0.0229425454705186	0.00206968311445389
LDA	SDP#1186	mmu-miR-5121	Nudt19	5.72724720282774e-18	7.7965794716557e-07	0.00032129101767066	0.00789610859738446	0.0229425454705186	0.00943343629570082
LDA	SDP#1186	mmu-miR-5121	Tbc1d17	5.72724720282774e-18	8.2490296144616e-20	8.75345500222365e-15	0.00789610859738446	0.0229425454705186	0.0108290237256486
LDA	SDP#1186	mmu-miR-5121	Josd2	5.72724720282774e-18	1.24521260340483e-05	1.02135191458261e-05	0.00789610859738446	0.0229425454705186	0.0150586263486211
LDA	SDP#1186	mmu-miR-5121	Htatip2	5.72724720282774e-18	5.70674783553226e-23	1.75908263484551e-07	0.00789610859738446	0.0229425454705186	0.0324059146409204
LDA	SDP#1186	mmu-miR-5121	Ppp1r15a	5.72724720282774e-18	1.2493440817857e-16	2.43973393168158e-12	0.00789610859738446	0.0229425454705186	0.0227014878633563
LDA	SDP#1186	mmu-miR-5121	Uevld	5.72724720282774e-18	2.21979620810381e-08	3.13428094006032e-08	0.00789610859738446	0.0229425454705186	0.0203347569540471
LDA	SDP#1186	mmu-miR-5121	E2f8	5.72724720282774e-18	1.18701326367365e-11	6.23458352085649e-05	0.00789610859738446	0.0229425454705186	0.00272038012460225
LDA	SDP#1186	mmu-miR-5121	Lrrc4b	5.72724720282774e-18	6.54565151398776e-06	3.68486794839687e-09	0.00789610859738446	0.0229425454705186	0.0160699093786346
LDA	SDP#1186	mmu-miR-5121	Klk6	5.72724720282774e-18	1.93558753712402e-14	5.69876437568343e-09	0.00789610859738446	0.0229425454705186	0.00241595537762754
LDA	SDP#1186	mmu-miR-5121	Ftl1	5.72724720282774e-18	3.64740488803112e-18	5.12745245454983e-11	0.00789610859738446	0.0229425454705186	0.0305947587721883
LDA	SDP#1186	mmu-miR-5121	Lins1	5.72724720282774e-18	8.84946456109117e-17	5.25105111846445e-06	0.00789610859738446	0.0229425454705186	0.000471723021345192
LDA	SDP#1186	mmu-miR-5121	Nell1	5.72724720282774e-18	8.38203553966222e-22	7.63770344867541e-08	0.00789610859738446	0.0229425454705186	0.00174382644206385
LDA	SDP#1186	mmu-miR-5121	AI987944	5.72724720282774e-18	4.68553664062233e-12	4.81792068323008e-07	0.00789610859738446	0.0229425454705186	0.0141744022152804
LDA	SDP#1186	mmu-miR-5121	Zfp658	5.72724720282774e-18	3.1056270456215e-22	3.57774978719617e-16	0.00789610859738446	0.0229425454705186	0.0384037505719904
LDA	SDP#1186	mmu-miR-5121	Adamts17	5.72724720282774e-18	6.31059744530091e-15	2.33119520706624e-05	0.00789610859738446	0.0229425454705186	0.00014623207778412
LDA	SDP#1186	mmu-miR-5121	Rpl18	5.72724720282774e-18	1.23152737716103e-13	5.78086876925362e-16	0.00789610859738446	0.0229425454705186	0.0251196588404226
LDA	SDP#1186	mmu-miR-5121	Snrnp70	5.72724720282774e-18	6.44147287582659e-07	5.36122731059868e-08	0.00789610859738446	0.0229425454705186	0.0317666491636696
LDA	SDP#1186	mmu-miR-5121	Gpatch1	5.72724720282774e-18	3.66846935920637e-07	0.000166051833609688	0.00789610859738446	0.0229425454705186	0.024786751884618
LDA	SDP#1186	mmu-miR-5121	Zfp975	5.72724720282774e-18	5.95810275947753e-05	7.25605880533832e-06	0.00789610859738446	0.0229425454705186	0.0231057966082552
LDA	SDP#1186	mmu-miR-5121	Svip	5.72724720282774e-18	1.10221937257701e-13	0.00010060656951686	0.00789610859738446	0.0229425454705186	0.0213610124902226
LDA	SDP#1186	mmu-miR-5121	Gm22751	5.72724720282774e-18	7.690860769947e-25	4.20532028303592e-12	0.00789610859738446	0.0229425454705186	0.00500544916522721
LDA	SDP#1186	mmu-miR-5121	Gm11539	5.72724720282774e-18	3.93046098548066e-34	4.12459010165168e-12	0.00789610859738446	0.0229425454705186	0.0120542278792786
LDA	SDP#1186	mmu-miR-5121	Gm15545	5.72724720282774e-18	7.81958950455839e-19	2.8271033526081e-11	0.00789610859738446	0.0229425454705186	0.0290454925322015
LDA	SDP#1186	mmu-miR-5121	A230056P14Rik	5.72724720282774e-18	2.41612237261235e-20	1.27058126347853e-07	0.00789610859738446	0.0229425454705186	0.00214833952964826
LDA	SDP#1186	mmu-miR-5121	Gm45713	5.72724720282774e-18	3.81442211765899e-07	1.67292067238666e-05	0.00789610859738446	0.0229425454705186	0.00282106115313662
LDA	SDP#1186	mmu-miR-5121	Fancf	5.72724720282774e-18	1.11612622067099e-22	1.74481851123083e-06	0.00789610859738446	0.0229425454705186	0.000281535511914336
LDA	SDP#1186	mmu-miR-5121	Slc6a16	5.72724720282774e-18	2.41900284127303e-26	1.84599866019189e-15	0.00789610859738446	0.0229425454705186	0.0111111991395229
LDA	SDP#1186	mmu-miR-5121	2310002F09Rik	5.72724720282774e-18	1.76587879048141e-11	7.22208021581263e-10	0.00789610859738446	0.0229425454705186	0.00359977697221142
LDA	SDP#1186	mmu-miR-5121	1700120C18Rik	5.72724720282774e-18	9.47986509654324e-06	5.79742630782794e-06	0.00789610859738446	0.0229425454705186	0.0334468725823794
LDA	SDP#1187	mmu-miR-5121	Tmem143	5.94782553711505e-16	4.4915642376859e-15	4.44353154508258e-06	0.00277073106016054	0.0229425454705186	0.0254259948161032
LDA	SDP#1187	mmu-miR-5121	Pnkp	5.94782553711505e-16	3.48861826019968e-16	3.53385713386062e-09	0.00277073106016054	0.0229425454705186	0.0199028269763531
LDA	SDP#1187	mmu-miR-5121	Irf3	5.94782553711505e-16	3.18898452306449e-19	3.25741825804573e-12	0.00277073106016054	0.0229425454705186	0.0170441950019929
LDA	SDP#1187	mmu-miR-5121	Nosip	5.94782553711505e-16	7.64170490295963e-18	1.03922591209324e-09	0.00277073106016054	0.0229425454705186	0.0194142851969265
LDA	SDP#1187	mmu-miR-5121	Saal1	5.94782553711505e-16	5.12183544732141e-18	2.50760746805068e-11	0.00277073106016054	0.0229425454705186	0.0157552340203718
LDA	SDP#1187	mmu-miR-5121	Cpt1c	5.94782553711505e-16	6.7896438130106e-11	4.55899440058783e-11	0.00277073106016054	0.0229425454705186	0.00452564404476637
LDA	SDP#1187	mmu-miR-5121	1700008O03Rik	5.94782553711505e-16	6.81074968661979e-07	1.98301753748699e-06	0.00277073106016054	0.0229425454705186	0.00386459219581354
LDA	SDP#1187	mmu-miR-5121	Hps5	5.94782553711505e-16	2.48881882377459e-20	3.54118355950827e-10	0.00277073106016054	0.0229425454705186	0.0220097909829168
LDA	SDP#1187	mmu-miR-5121	Lrrk1	5.94782553711505e-16	1.84235622090313e-08	0.000975956023774144	0.00277073106016054	0.0229425454705186	0.0343913764723087
LDA	SDP#1187	mmu-miR-5121	Cep89	5.94782553711505e-16	8.73361161621801e-07	9.95516962005083e-05	0.00277073106016054	0.0229425454705186	0.0111813262521788
LDA	SDP#1187	mmu-miR-5121	Oca2	5.94782553711505e-16	7.6576381883032e-05	0.00010506507385407	0.00277073106016054	0.0229425454705186	0.00883152350681852
LDA	SDP#1187	mmu-miR-5121	Zfp719	5.94782553711505e-16	2.61870260455751e-10	1.58001894409555e-07	0.00277073106016054	0.0229425454705186	0.00843374524966282
LDA	SDP#1187	mmu-miR-5121	Zdhhc13	5.94782553711505e-16	1.01237082305388e-21	2.08283373185124e-09	0.00277073106016054	0.0229425454705186	0.00611836714729258
LDA	SDP#1187	mmu-miR-5121	Tarsl2	5.94782553711505e-16	5.40909638451641e-10	0.000222294367939947	0.00277073106016054	0.0229425454705186	0.0476233763989538
LDA	SDP#1187	mmu-miR-5121	Synm	5.94782553711505e-16	1.30917132849697e-09	0.000435071342101009	0.00277073106016054	0.0229425454705186	0.00377395211069759
LDA	SDP#1187	mmu-miR-5121	Ptpn5	5.94782553711505e-16	5.68005716308172e-08	9.58702748185937e-06	0.00277073106016054	0.0229425454705186	0.0493206745573709
LDA	SDP#1187	mmu-miR-5121	Tubgcp5	5.94782553711505e-16	4.63575570298898e-15	6.64692007124057e-05	0.00277073106016054	0.0229425454705186	0.00206968311445389
LDA	SDP#1187	mmu-miR-5121	Nudt19	5.94782553711505e-16	1.61244383675015e-06	0.00032129101767066	0.00277073106016054	0.0229425454705186	0.00943343629570082
LDA	SDP#1187	mmu-miR-5121	Tbc1d17	5.94782553711505e-16	2.3883335866995e-18	8.75345500222365e-15	0.00277073106016054	0.0229425454705186	0.0108290237256486
LDA	SDP#1187	mmu-miR-5121	Josd2	5.94782553711505e-16	4.56896841692818e-06	1.02135191458261e-05	0.00277073106016054	0.0229425454705186	0.0150586263486211
LDA	SDP#1187	mmu-miR-5121	Htatip2	5.94782553711505e-16	5.40254188978604e-32	1.75908263484551e-07	0.00277073106016054	0.0229425454705186	0.0324059146409204
LDA	SDP#1187	mmu-miR-5121	Ppp1r15a	5.94782553711505e-16	1.18245965083281e-14	2.43973393168158e-12	0.00277073106016054	0.0229425454705186	0.0227014878633563
LDA	SDP#1187	mmu-miR-5121	Uevld	5.94782553711505e-16	2.59867517916274e-08	3.13428094006032e-08	0.00277073106016054	0.0229425454705186	0.0203347569540471
LDA	SDP#1187	mmu-miR-5121	E2f8	5.94782553711505e-16	1.33197951557664e-10	6.23458352085649e-05	0.00277073106016054	0.0229425454705186	0.00272038012460225
LDA	SDP#1187	mmu-miR-5121	Lrrc4b	5.94782553711505e-16	2.11493002883824e-06	3.68486794839687e-09	0.00277073106016054	0.0229425454705186	0.0160699093786346
LDA	SDP#1187	mmu-miR-5121	Klk6	5.94782553711505e-16	8.85870472881162e-13	5.69876437568343e-09	0.00277073106016054	0.0229425454705186	0.00241595537762754
LDA	SDP#1187	mmu-miR-5121	Ftl1	5.94782553711505e-16	1.36555136172796e-15	5.12745245454983e-11	0.00277073106016054	0.0229425454705186	0.0305947587721883
LDA	SDP#1187	mmu-miR-5121	Lins1	5.94782553711505e-16	4.5133592272536e-18	5.25105111846445e-06	0.00277073106016054	0.0229425454705186	0.000471723021345192
LDA	SDP#1187	mmu-miR-5121	Nell1	5.94782553711505e-16	3.73667236303065e-25	7.63770344867541e-08	0.00277073106016054	0.0229425454705186	0.00174382644206385
LDA	SDP#1187	mmu-miR-5121	AI987944	5.94782553711505e-16	1.57098491711319e-10	4.81792068323008e-07	0.00277073106016054	0.0229425454705186	0.0141744022152804
LDA	SDP#1187	mmu-miR-5121	Zfp658	5.94782553711505e-16	2.89488046975664e-17	3.57774978719617e-16	0.00277073106016054	0.0229425454705186	0.0384037505719904
LDA	SDP#1187	mmu-miR-5121	Adamts17	5.94782553711505e-16	4.18672719512013e-17	2.33119520706624e-05	0.00277073106016054	0.0229425454705186	0.00014623207778412
LDA	SDP#1187	mmu-miR-5121	Rpl18	5.94782553711505e-16	4.79571693657877e-11	5.78086876925362e-16	0.00277073106016054	0.0229425454705186	0.0251196588404226
LDA	SDP#1187	mmu-miR-5121	Snrnp70	5.94782553711505e-16	4.04579840344805e-07	5.36122731059868e-08	0.00277073106016054	0.0229425454705186	0.0317666491636696
LDA	SDP#1187	mmu-miR-5121	Gpatch1	5.94782553711505e-16	1.28009938179885e-06	0.000166051833609688	0.00277073106016054	0.0229425454705186	0.024786751884618
LDA	SDP#1187	mmu-miR-5121	Zfp975	5.94782553711505e-16	0.000107555875516464	7.25605880533832e-06	0.00277073106016054	0.0229425454705186	0.0231057966082552
LDA	SDP#1187	mmu-miR-5121	Svip	5.94782553711505e-16	9.24177088690942e-16	0.00010060656951686	0.00277073106016054	0.0229425454705186	0.0213610124902226
LDA	SDP#1187	mmu-miR-5121	Gm22751	5.94782553711505e-16	9.63094025319199e-21	4.20532028303592e-12	0.00277073106016054	0.0229425454705186	0.00500544916522721
LDA	SDP#1187	mmu-miR-5121	Gm11539	5.94782553711505e-16	7.98620482110818e-26	4.12459010165168e-12	0.00277073106016054	0.0229425454705186	0.0120542278792786
LDA	SDP#1187	mmu-miR-5121	Gm15545	5.94782553711505e-16	1.34887505187555e-15	2.8271033526081e-11	0.00277073106016054	0.0229425454705186	0.0290454925322015
LDA	SDP#1187	mmu-miR-5121	A230056P14Rik	5.94782553711505e-16	1.43397625462149e-24	1.27058126347853e-07	0.00277073106016054	0.0229425454705186	0.00214833952964826
LDA	SDP#1187	mmu-miR-5121	Gm45713	5.94782553711505e-16	2.35915720166032e-06	1.67292067238666e-05	0.00277073106016054	0.0229425454705186	0.00282106115313662
LDA	SDP#1187	mmu-miR-5121	Fancf	5.94782553711505e-16	8.07145542233671e-26	1.74481851123083e-06	0.00277073106016054	0.0229425454705186	0.000281535511914336
LDA	SDP#1187	mmu-miR-5121	Slc6a16	5.94782553711505e-16	1.0937883704829e-20	1.84599866019189e-15	0.00277073106016054	0.0229425454705186	0.0111111991395229
LDA	SDP#1187	mmu-miR-5121	2310002F09Rik	5.94782553711505e-16	9.79883502708593e-13	7.22208021581263e-10	0.00277073106016054	0.0229425454705186	0.00359977697221142
LDA	SDP#1187	mmu-miR-5121	1700120C18Rik	5.94782553711505e-16	1.87307062491511e-06	5.79742630782794e-06	0.00277073106016054	0.0229425454705186	0.0334468725823794
LDA	SDP#1188	mmu-miR-5121	Tmem143	2.5346228040504e-14	9.66886883432014e-14	4.44353154508258e-06	0.00818756818220447	0.0229425454705186	0.0254259948161032
LDA	SDP#1188	mmu-miR-5121	Pnkp	2.5346228040504e-14	4.71486133003236e-14	3.53385713386062e-09	0.00818756818220447	0.0229425454705186	0.0199028269763531
LDA	SDP#1188	mmu-miR-5121	Irf3	2.5346228040504e-14	1.94725189476604e-16	3.25741825804573e-12	0.00818756818220447	0.0229425454705186	0.0170441950019929
LDA	SDP#1188	mmu-miR-5121	Nosip	2.5346228040504e-14	6.14269861874323e-16	1.03922591209324e-09	0.00818756818220447	0.0229425454705186	0.0194142851969265
LDA	SDP#1188	mmu-miR-5121	Saal1	2.5346228040504e-14	3.20791831514416e-17	2.50760746805068e-11	0.00818756818220447	0.0229425454705186	0.0157552340203718
LDA	SDP#1188	mmu-miR-5121	Cpt1c	2.5346228040504e-14	1.90787984718375e-08	4.55899440058783e-11	0.00818756818220447	0.0229425454705186	0.00452564404476637
LDA	SDP#1188	mmu-miR-5121	1700008O03Rik	2.5346228040504e-14	1.47155472348666e-06	1.98301753748699e-06	0.00818756818220447	0.0229425454705186	0.00386459219581354
LDA	SDP#1188	mmu-miR-5121	Hps5	2.5346228040504e-14	2.49534391635703e-18	3.54118355950827e-10	0.00818756818220447	0.0229425454705186	0.0220097909829168
LDA	SDP#1188	mmu-miR-5121	Lrrk1	2.5346228040504e-14	8.38355166997891e-08	0.000975956023774144	0.00818756818220447	0.0229425454705186	0.0343913764723087
LDA	SDP#1188	mmu-miR-5121	Cep89	2.5346228040504e-14	5.16939526945634e-06	9.95516962005083e-05	0.00818756818220447	0.0229425454705186	0.0111813262521788
LDA	SDP#1188	mmu-miR-5121	Oca2	2.5346228040504e-14	0.000613455722466148	0.00010506507385407	0.00818756818220447	0.0229425454705186	0.00883152350681852
LDA	SDP#1188	mmu-miR-5121	Zfp719	2.5346228040504e-14	3.80190511969725e-09	1.58001894409555e-07	0.00818756818220447	0.0229425454705186	0.00843374524966282
LDA	SDP#1188	mmu-miR-5121	Zdhhc13	2.5346228040504e-14	1.11307236334958e-17	2.08283373185124e-09	0.00818756818220447	0.0229425454705186	0.00611836714729258
LDA	SDP#1188	mmu-miR-5121	Tarsl2	2.5346228040504e-14	1.56794293904435e-09	0.000222294367939947	0.00818756818220447	0.0229425454705186	0.0476233763989538
LDA	SDP#1188	mmu-miR-5121	Synm	2.5346228040504e-14	1.63150169137358e-08	0.000435071342101009	0.00818756818220447	0.0229425454705186	0.00377395211069759
LDA	SDP#1188	mmu-miR-5121	Ptpn5	2.5346228040504e-14	5.8211517155904e-07	9.58702748185937e-06	0.00818756818220447	0.0229425454705186	0.0493206745573709
LDA	SDP#1188	mmu-miR-5121	Tubgcp5	2.5346228040504e-14	4.19997473175182e-12	6.64692007124057e-05	0.00818756818220447	0.0229425454705186	0.00206968311445389
LDA	SDP#1188	mmu-miR-5121	Nudt19	2.5346228040504e-14	7.67441169498708e-06	0.00032129101767066	0.00818756818220447	0.0229425454705186	0.00943343629570082
LDA	SDP#1188	mmu-miR-5121	Tbc1d17	2.5346228040504e-14	4.52616263707641e-15	8.75345500222365e-15	0.00818756818220447	0.0229425454705186	0.0108290237256486
LDA	SDP#1188	mmu-miR-5121	Josd2	2.5346228040504e-14	9.35486883882994e-06	1.02135191458261e-05	0.00818756818220447	0.0229425454705186	0.0150586263486211
LDA	SDP#1188	mmu-miR-5121	Htatip2	2.5346228040504e-14	3.75610873641709e-36	1.75908263484551e-07	0.00818756818220447	0.0229425454705186	0.0324059146409204
LDA	SDP#1188	mmu-miR-5121	Ppp1r15a	2.5346228040504e-14	1.08126558937619e-12	2.43973393168158e-12	0.00818756818220447	0.0229425454705186	0.0227014878633563
LDA	SDP#1188	mmu-miR-5121	Uevld	2.5346228040504e-14	2.36884250741256e-07	3.13428094006032e-08	0.00818756818220447	0.0229425454705186	0.0203347569540471
LDA	SDP#1188	mmu-miR-5121	E2f8	2.5346228040504e-14	1.88008144989085e-08	6.23458352085649e-05	0.00818756818220447	0.0229425454705186	0.00272038012460225
LDA	SDP#1188	mmu-miR-5121	Lrrc4b	2.5346228040504e-14	1.86558041402798e-05	3.68486794839687e-09	0.00818756818220447	0.0229425454705186	0.0160699093786346
LDA	SDP#1188	mmu-miR-5121	Klk6	2.5346228040504e-14	2.27471820027624e-10	5.69876437568343e-09	0.00818756818220447	0.0229425454705186	0.00241595537762754
LDA	SDP#1188	mmu-miR-5121	Ftl1	2.5346228040504e-14	1.55790295031306e-14	5.12745245454983e-11	0.00818756818220447	0.0229425454705186	0.0305947587721883
LDA	SDP#1188	mmu-miR-5121	Lins1	2.5346228040504e-14	1.99545036322343e-15	5.25105111846445e-06	0.00818756818220447	0.0229425454705186	0.000471723021345192
LDA	SDP#1188	mmu-miR-5121	Nell1	2.5346228040504e-14	1.67287306928574e-24	7.63770344867541e-08	0.00818756818220447	0.0229425454705186	0.00174382644206385
LDA	SDP#1188	mmu-miR-5121	AI987944	2.5346228040504e-14	1.05417489740205e-09	4.81792068323008e-07	0.00818756818220447	0.0229425454705186	0.0141744022152804
LDA	SDP#1188	mmu-miR-5121	Zfp658	2.5346228040504e-14	2.41916724040752e-15	3.57774978719617e-16	0.00818756818220447	0.0229425454705186	0.0384037505719904
LDA	SDP#1188	mmu-miR-5121	Adamts17	2.5346228040504e-14	2.16927794920484e-14	2.33119520706624e-05	0.00818756818220447	0.0229425454705186	0.00014623207778412
LDA	SDP#1188	mmu-miR-5121	Rpl18	2.5346228040504e-14	5.11146641514836e-10	5.78086876925362e-16	0.00818756818220447	0.0229425454705186	0.0251196588404226
LDA	SDP#1188	mmu-miR-5121	Snrnp70	2.5346228040504e-14	4.87868899838834e-06	5.36122731059868e-08	0.00818756818220447	0.0229425454705186	0.0317666491636696
LDA	SDP#1188	mmu-miR-5121	Gpatch1	2.5346228040504e-14	2.24958753652407e-06	0.000166051833609688	0.00818756818220447	0.0229425454705186	0.024786751884618
LDA	SDP#1188	mmu-miR-5121	Zfp975	2.5346228040504e-14	0.00047257648006873	7.25605880533832e-06	0.00818756818220447	0.0229425454705186	0.0231057966082552
LDA	SDP#1188	mmu-miR-5121	Svip	2.5346228040504e-14	3.7147186394673e-14	0.00010060656951686	0.00818756818220447	0.0229425454705186	0.0213610124902226
LDA	SDP#1188	mmu-miR-5121	Gm22751	2.5346228040504e-14	5.36102554363485e-18	4.20532028303592e-12	0.00818756818220447	0.0229425454705186	0.00500544916522721
LDA	SDP#1188	mmu-miR-5121	Gm11539	2.5346228040504e-14	4.60732372050226e-22	4.12459010165168e-12	0.00818756818220447	0.0229425454705186	0.0120542278792786
LDA	SDP#1188	mmu-miR-5121	Gm15545	2.5346228040504e-14	6.15734808291409e-15	2.8271033526081e-11	0.00818756818220447	0.0229425454705186	0.0290454925322015
LDA	SDP#1188	mmu-miR-5121	A230056P14Rik	2.5346228040504e-14	9.84726974218531e-21	1.27058126347853e-07	0.00818756818220447	0.0229425454705186	0.00214833952964826
LDA	SDP#1188	mmu-miR-5121	Gm45713	2.5346228040504e-14	3.55448132404343e-05	1.67292067238666e-05	0.00818756818220447	0.0229425454705186	0.00282106115313662
LDA	SDP#1188	mmu-miR-5121	Fancf	2.5346228040504e-14	7.21263741273229e-23	1.74481851123083e-06	0.00818756818220447	0.0229425454705186	0.000281535511914336
LDA	SDP#1188	mmu-miR-5121	Slc6a16	2.5346228040504e-14	5.3449301984362e-18	1.84599866019189e-15	0.00818756818220447	0.0229425454705186	0.0111111991395229
LDA	SDP#1188	mmu-miR-5121	2310002F09Rik	2.5346228040504e-14	1.36010438497421e-09	7.22208021581263e-10	0.00818756818220447	0.0229425454705186	0.00359977697221142
LDA	SDP#1188	mmu-miR-5121	1700120C18Rik	2.5346228040504e-14	6.06689063773438e-06	5.79742630782794e-06	0.00818756818220447	0.0229425454705186	0.0334468725823794
LDA	SDP#1189	mmu-miR-5121	Tmem143	4.62683423192204e-13	1.96462044372368e-12	4.44353154508258e-06	0.0148251821551816	0.0229425454705186	0.0254259948161032
LDA	SDP#1189	mmu-miR-5121	Pnkp	4.62683423192204e-13	1.70061495870847e-12	3.53385713386062e-09	0.0148251821551816	0.0229425454705186	0.0199028269763531
LDA	SDP#1189	mmu-miR-5121	Irf3	4.62683423192204e-13	6.32188279381365e-14	3.25741825804573e-12	0.0148251821551816	0.0229425454705186	0.0170441950019929
LDA	SDP#1189	mmu-miR-5121	Nosip	4.62683423192204e-13	3.33282174195075e-13	1.03922591209324e-09	0.0148251821551816	0.0229425454705186	0.0194142851969265
LDA	SDP#1189	mmu-miR-5121	Saal1	4.62683423192204e-13	1.49287196107008e-14	2.50760746805068e-11	0.0148251821551816	0.0229425454705186	0.0157552340203718
LDA	SDP#1189	mmu-miR-5121	Cpt1c	4.62683423192204e-13	2.67191974951874e-07	4.55899440058783e-11	0.0148251821551816	0.0229425454705186	0.00452564404476637
LDA	SDP#1189	mmu-miR-5121	1700008O03Rik	4.62683423192204e-13	1.9638890480305e-06	1.98301753748699e-06	0.0148251821551816	0.0229425454705186	0.00386459219581354
LDA	SDP#1189	mmu-miR-5121	Hps5	4.62683423192204e-13	3.83736273555288e-16	3.54118355950827e-10	0.0148251821551816	0.0229425454705186	0.0220097909829168
LDA	SDP#1189	mmu-miR-5121	Lrrk1	4.62683423192204e-13	3.65756186250262e-08	0.000975956023774144	0.0148251821551816	0.0229425454705186	0.0343913764723087
LDA	SDP#1189	mmu-miR-5121	Cep89	4.62683423192204e-13	2.31497809775359e-06	9.95516962005083e-05	0.0148251821551816	0.0229425454705186	0.0111813262521788
LDA	SDP#1189	mmu-miR-5121	Oca2	4.62683423192204e-13	0.000120911929207439	0.00010506507385407	0.0148251821551816	0.0229425454705186	0.00883152350681852
LDA	SDP#1189	mmu-miR-5121	Zfp719	4.62683423192204e-13	2.51953760078227e-07	1.58001894409555e-07	0.0148251821551816	0.0229425454705186	0.00843374524966282
LDA	SDP#1189	mmu-miR-5121	Zdhhc13	4.62683423192204e-13	8.31593791227472e-15	2.08283373185124e-09	0.0148251821551816	0.0229425454705186	0.00611836714729258
LDA	SDP#1189	mmu-miR-5121	Tarsl2	4.62683423192204e-13	2.02317976629869e-11	0.000222294367939947	0.0148251821551816	0.0229425454705186	0.0476233763989538
LDA	SDP#1189	mmu-miR-5121	Synm	4.62683423192204e-13	1.83732635982172e-08	0.000435071342101009	0.0148251821551816	0.0229425454705186	0.00377395211069759
LDA	SDP#1189	mmu-miR-5121	Ptpn5	4.62683423192204e-13	1.43395573857416e-06	9.58702748185937e-06	0.0148251821551816	0.0229425454705186	0.0493206745573709
LDA	SDP#1189	mmu-miR-5121	Tubgcp5	4.62683423192204e-13	3.44643768421585e-13	6.64692007124057e-05	0.0148251821551816	0.0229425454705186	0.00206968311445389
LDA	SDP#1189	mmu-miR-5121	Nudt19	4.62683423192204e-13	9.15251452110139e-07	0.00032129101767066	0.0148251821551816	0.0229425454705186	0.00943343629570082
LDA	SDP#1189	mmu-miR-5121	Tbc1d17	4.62683423192204e-13	5.90895285944237e-13	8.75345500222365e-15	0.0148251821551816	0.0229425454705186	0.0108290237256486
LDA	SDP#1189	mmu-miR-5121	Josd2	4.62683423192204e-13	8.24053713708377e-06	1.02135191458261e-05	0.0148251821551816	0.0229425454705186	0.0150586263486211
LDA	SDP#1189	mmu-miR-5121	Htatip2	4.62683423192204e-13	2.07981625058029e-47	1.75908263484551e-07	0.0148251821551816	0.0229425454705186	0.0324059146409204
LDA	SDP#1189	mmu-miR-5121	Ppp1r15a	4.62683423192204e-13	5.42085604375076e-11	2.43973393168158e-12	0.0148251821551816	0.0229425454705186	0.0227014878633563
LDA	SDP#1189	mmu-miR-5121	Uevld	4.62683423192204e-13	2.9421463372171e-07	3.13428094006032e-08	0.0148251821551816	0.0229425454705186	0.0203347569540471
LDA	SDP#1189	mmu-miR-5121	E2f8	4.62683423192204e-13	2.29345619811897e-07	6.23458352085649e-05	0.0148251821551816	0.0229425454705186	0.00272038012460225
LDA	SDP#1189	mmu-miR-5121	Lrrc4b	4.62683423192204e-13	0.000126191944832069	3.68486794839687e-09	0.0148251821551816	0.0229425454705186	0.0160699093786346
LDA	SDP#1189	mmu-miR-5121	Klk6	4.62683423192204e-13	5.04913824837852e-10	5.69876437568343e-09	0.0148251821551816	0.0229425454705186	0.00241595537762754
LDA	SDP#1189	mmu-miR-5121	Ftl1	4.62683423192204e-13	7.9827742585766e-14	5.12745245454983e-11	0.0148251821551816	0.0229425454705186	0.0305947587721883
LDA	SDP#1189	mmu-miR-5121	Lins1	4.62683423192204e-13	4.13872840663276e-16	5.25105111846445e-06	0.0148251821551816	0.0229425454705186	0.000471723021345192
LDA	SDP#1189	mmu-miR-5121	Nell1	4.62683423192204e-13	1.82536603162668e-30	7.63770344867541e-08	0.0148251821551816	0.0229425454705186	0.00174382644206385
LDA	SDP#1189	mmu-miR-5121	AI987944	4.62683423192204e-13	2.9367486507927e-08	4.81792068323008e-07	0.0148251821551816	0.0229425454705186	0.0141744022152804
LDA	SDP#1189	mmu-miR-5121	Zfp658	4.62683423192204e-13	1.68369524344509e-13	3.57774978719617e-16	0.0148251821551816	0.0229425454705186	0.0384037505719904
LDA	SDP#1189	mmu-miR-5121	Adamts17	4.62683423192204e-13	3.87017846546583e-17	2.33119520706624e-05	0.0148251821551816	0.0229425454705186	0.00014623207778412
LDA	SDP#1189	mmu-miR-5121	Rpl18	4.62683423192204e-13	1.41443911455239e-09	5.78086876925362e-16	0.0148251821551816	0.0229425454705186	0.0251196588404226
LDA	SDP#1189	mmu-miR-5121	Snrnp70	4.62683423192204e-13	1.37695336103352e-05	5.36122731059868e-08	0.0148251821551816	0.0229425454705186	0.0317666491636696
LDA	SDP#1189	mmu-miR-5121	Gpatch1	4.62683423192204e-13	4.34455568751151e-07	0.000166051833609688	0.0148251821551816	0.0229425454705186	0.024786751884618
LDA	SDP#1189	mmu-miR-5121	Svip	4.62683423192204e-13	3.59324217350735e-19	0.00010060656951686	0.0148251821551816	0.0229425454705186	0.0213610124902226
LDA	SDP#1189	mmu-miR-5121	Gm22751	4.62683423192204e-13	2.8135075202937e-15	4.20532028303592e-12	0.0148251821551816	0.0229425454705186	0.00500544916522721
LDA	SDP#1189	mmu-miR-5121	Gm11539	4.62683423192204e-13	8.98733464216401e-19	4.12459010165168e-12	0.0148251821551816	0.0229425454705186	0.0120542278792786
LDA	SDP#1189	mmu-miR-5121	Gm15545	4.62683423192204e-13	1.99535897394258e-12	2.8271033526081e-11	0.0148251821551816	0.0229425454705186	0.0290454925322015
LDA	SDP#1189	mmu-miR-5121	A230056P14Rik	4.62683423192204e-13	5.11607669431326e-24	1.27058126347853e-07	0.0148251821551816	0.0229425454705186	0.00214833952964826
LDA	SDP#1189	mmu-miR-5121	Gm45713	4.62683423192204e-13	7.00530134367997e-05	1.67292067238666e-05	0.0148251821551816	0.0229425454705186	0.00282106115313662
LDA	SDP#1189	mmu-miR-5121	Fancf	4.62683423192204e-13	3.35056802920205e-26	1.74481851123083e-06	0.0148251821551816	0.0229425454705186	0.000281535511914336
LDA	SDP#1189	mmu-miR-5121	Slc6a16	4.62683423192204e-13	1.96348457099572e-14	1.84599866019189e-15	0.0148251821551816	0.0229425454705186	0.0111111991395229
LDA	SDP#1189	mmu-miR-5121	2310002F09Rik	4.62683423192204e-13	8.4522293708064e-09	7.22208021581263e-10	0.0148251821551816	0.0229425454705186	0.00359977697221142
LDA	SDP#1189	mmu-miR-5121	1700120C18Rik	4.62683423192204e-13	1.99598853566206e-06	5.79742630782794e-06	0.0148251821551816	0.0229425454705186	0.0334468725823794
LDA	SDP#1190	mmu-miR-5121	Tmem143	1.58113972177246e-12	6.87976700419188e-12	4.44353154508258e-06	0.00077981051220036	0.0229425454705186	0.0254259948161032
LDA	SDP#1190	mmu-miR-5121	Pnkp	1.58113972177246e-12	1.81714885232282e-12	3.53385713386062e-09	0.00077981051220036	0.0229425454705186	0.0199028269763531
LDA	SDP#1190	mmu-miR-5121	Irf3	1.58113972177246e-12	1.55137095027663e-15	3.25741825804573e-12	0.00077981051220036	0.0229425454705186	0.0170441950019929
LDA	SDP#1190	mmu-miR-5121	Nosip	1.58113972177246e-12	3.69946910848209e-13	1.03922591209324e-09	0.00077981051220036	0.0229425454705186	0.0194142851969265
LDA	SDP#1190	mmu-miR-5121	Saal1	1.58113972177246e-12	5.92527640042972e-14	2.50760746805068e-11	0.00077981051220036	0.0229425454705186	0.0157552340203718
LDA	SDP#1190	mmu-miR-5121	Cpt1c	1.58113972177246e-12	8.82134473248081e-09	4.55899440058783e-11	0.00077981051220036	0.0229425454705186	0.00452564404476637
LDA	SDP#1190	mmu-miR-5121	1700008O03Rik	1.58113972177246e-12	1.39306485955062e-06	1.98301753748699e-06	0.00077981051220036	0.0229425454705186	0.00386459219581354
LDA	SDP#1190	mmu-miR-5121	Hps5	1.58113972177246e-12	3.35815699514562e-16	3.54118355950827e-10	0.00077981051220036	0.0229425454705186	0.0220097909829168
LDA	SDP#1190	mmu-miR-5121	Lrrk1	1.58113972177246e-12	4.35377864785536e-09	0.000975956023774144	0.00077981051220036	0.0229425454705186	0.0343913764723087
LDA	SDP#1190	mmu-miR-5121	Cep89	1.58113972177246e-12	1.13606204073482e-08	9.95516962005083e-05	0.00077981051220036	0.0229425454705186	0.0111813262521788
LDA	SDP#1190	mmu-miR-5121	Oca2	1.58113972177246e-12	6.99555400478197e-07	0.00010506507385407	0.00077981051220036	0.0229425454705186	0.00883152350681852
LDA	SDP#1190	mmu-miR-5121	Zfp719	1.58113972177246e-12	6.5053236698876e-07	1.58001894409555e-07	0.00077981051220036	0.0229425454705186	0.00843374524966282
LDA	SDP#1190	mmu-miR-5121	Zdhhc13	1.58113972177246e-12	9.00415817135563e-16	2.08283373185124e-09	0.00077981051220036	0.0229425454705186	0.00611836714729258
LDA	SDP#1190	mmu-miR-5121	Tarsl2	1.58113972177246e-12	2.90114427195051e-14	0.000222294367939947	0.00077981051220036	0.0229425454705186	0.0476233763989538
LDA	SDP#1190	mmu-miR-5121	Synm	1.58113972177246e-12	5.68368498697157e-10	0.000435071342101009	0.00077981051220036	0.0229425454705186	0.00377395211069759
LDA	SDP#1190	mmu-miR-5121	Ptpn5	1.58113972177246e-12	1.88968704070937e-06	9.58702748185937e-06	0.00077981051220036	0.0229425454705186	0.0493206745573709
LDA	SDP#1190	mmu-miR-5121	Tubgcp5	1.58113972177246e-12	1.01027770161967e-19	6.64692007124057e-05	0.00077981051220036	0.0229425454705186	0.00206968311445389
LDA	SDP#1190	mmu-miR-5121	Nudt19	1.58113972177246e-12	2.30305306756737e-09	0.00032129101767066	0.00077981051220036	0.0229425454705186	0.00943343629570082
LDA	SDP#1190	mmu-miR-5121	Tbc1d17	1.58113972177246e-12	2.55625794320809e-13	8.75345500222365e-15	0.00077981051220036	0.0229425454705186	0.0108290237256486
LDA	SDP#1190	mmu-miR-5121	Josd2	1.58113972177246e-12	1.02105240409267e-06	1.02135191458261e-05	0.00077981051220036	0.0229425454705186	0.0150586263486211
LDA	SDP#1190	mmu-miR-5121	Htatip2	1.58113972177246e-12	6.56071218799333e-30	1.75908263484551e-07	0.00077981051220036	0.0229425454705186	0.0324059146409204
LDA	SDP#1190	mmu-miR-5121	Ppp1r15a	1.58113972177246e-12	3.26418531716353e-11	2.43973393168158e-12	0.00077981051220036	0.0229425454705186	0.0227014878633563
LDA	SDP#1190	mmu-miR-5121	Uevld	1.58113972177246e-12	8.6067201227735e-09	3.13428094006032e-08	0.00077981051220036	0.0229425454705186	0.0203347569540471
LDA	SDP#1190	mmu-miR-5121	E2f8	1.58113972177246e-12	9.5327275478315e-09	6.23458352085649e-05	0.00077981051220036	0.0229425454705186	0.00272038012460225
LDA	SDP#1190	mmu-miR-5121	Lrrc4b	1.58113972177246e-12	8.63275100124736e-05	3.68486794839687e-09	0.00077981051220036	0.0229425454705186	0.0160699093786346
LDA	SDP#1190	mmu-miR-5121	Klk6	1.58113972177246e-12	1.27776760787998e-11	5.69876437568343e-09	0.00077981051220036	0.0229425454705186	0.00241595537762754
LDA	SDP#1190	mmu-miR-5121	Ftl1	1.58113972177246e-12	9.86414067765262e-15	5.12745245454983e-11	0.00077981051220036	0.0229425454705186	0.0305947587721883
LDA	SDP#1190	mmu-miR-5121	Lins1	1.58113972177246e-12	1.39437434253812e-22	5.25105111846445e-06	0.00077981051220036	0.0229425454705186	0.000471723021345192
LDA	SDP#1190	mmu-miR-5121	Nell1	1.58113972177246e-12	6.13080200864833e-33	7.63770344867541e-08	0.00077981051220036	0.0229425454705186	0.00174382644206385
LDA	SDP#1190	mmu-miR-5121	AI987944	1.58113972177246e-12	7.51919680147782e-09	4.81792068323008e-07	0.00077981051220036	0.0229425454705186	0.0141744022152804
LDA	SDP#1190	mmu-miR-5121	Zfp658	1.58113972177246e-12	1.79625257526225e-12	3.57774978719617e-16	0.00077981051220036	0.0229425454705186	0.0384037505719904
LDA	SDP#1190	mmu-miR-5121	Adamts17	1.58113972177246e-12	1.1849802203323e-26	2.33119520706624e-05	0.00077981051220036	0.0229425454705186	0.00014623207778412
LDA	SDP#1190	mmu-miR-5121	Rpl18	1.58113972177246e-12	4.46912945817324e-09	5.78086876925362e-16	0.00077981051220036	0.0229425454705186	0.0251196588404226
LDA	SDP#1190	mmu-miR-5121	Snrnp70	1.58113972177246e-12	8.28153816662351e-07	5.36122731059868e-08	0.00077981051220036	0.0229425454705186	0.0317666491636696
LDA	SDP#1190	mmu-miR-5121	Gpatch1	1.58113972177246e-12	2.41418695306438e-08	0.000166051833609688	0.00077981051220036	0.0229425454705186	0.024786751884618
LDA	SDP#1190	mmu-miR-5121	Svip	1.58113972177246e-12	1.35888245961805e-24	0.00010060656951686	0.00077981051220036	0.0229425454705186	0.0213610124902226
LDA	SDP#1190	mmu-miR-5121	Gm22751	1.58113972177246e-12	1.02947731803649e-15	4.20532028303592e-12	0.00077981051220036	0.0229425454705186	0.00500544916522721
LDA	SDP#1190	mmu-miR-5121	Gm11539	1.58113972177246e-12	1.50107816549803e-18	4.12459010165168e-12	0.00077981051220036	0.0229425454705186	0.0120542278792786
LDA	SDP#1190	mmu-miR-5121	Gm15545	1.58113972177246e-12	2.25745559976343e-10	2.8271033526081e-11	0.00077981051220036	0.0229425454705186	0.0290454925322015
LDA	SDP#1190	mmu-miR-5121	A230056P14Rik	1.58113972177246e-12	3.1078627346303e-36	1.27058126347853e-07	0.00077981051220036	0.0229425454705186	0.00214833952964826
LDA	SDP#1190	mmu-miR-5121	Gm45713	1.58113972177246e-12	7.84521127349252e-06	1.67292067238666e-05	0.00077981051220036	0.0229425454705186	0.00282106115313662
LDA	SDP#1190	mmu-miR-5121	Fancf	1.58113972177246e-12	3.66533521483302e-33	1.74481851123083e-06	0.00077981051220036	0.0229425454705186	0.000281535511914336
LDA	SDP#1190	mmu-miR-5121	Slc6a16	1.58113972177246e-12	8.36045757173681e-15	1.84599866019189e-15	0.00077981051220036	0.0229425454705186	0.0111111991395229
LDA	SDP#1190	mmu-miR-5121	2310002F09Rik	1.58113972177246e-12	4.83525351956989e-11	7.22208021581263e-10	0.00077981051220036	0.0229425454705186	0.00359977697221142
LDA	SDP#1190	mmu-miR-5121	1700120C18Rik	1.58113972177246e-12	4.15983954741648e-07	5.79742630782794e-06	0.00077981051220036	0.0229425454705186	0.0334468725823794
LDA	SDP#1191	mmu-miR-5121	Tmem143	6.31180960780885e-11	1.48545769178374e-10	4.44353154508258e-06	0.00208997024877731	0.0229425454705186	0.0254259948161032
LDA	SDP#1191	mmu-miR-5121	Pnkp	6.31180960780885e-11	5.83909914987795e-11	3.53385713386062e-09	0.00208997024877731	0.0229425454705186	0.0199028269763531
LDA	SDP#1191	mmu-miR-5121	Irf3	6.31180960780885e-11	1.18864716383162e-13	3.25741825804573e-12	0.00208997024877731	0.0229425454705186	0.0170441950019929
LDA	SDP#1191	mmu-miR-5121	Nosip	6.31180960780885e-11	5.42055599850138e-12	1.03922591209324e-09	0.00208997024877731	0.0229425454705186	0.0194142851969265
LDA	SDP#1191	mmu-miR-5121	Saal1	6.31180960780885e-11	1.79304049071617e-12	2.50760746805068e-11	0.00208997024877731	0.0229425454705186	0.0157552340203718
LDA	SDP#1191	mmu-miR-5121	Cpt1c	6.31180960780885e-11	8.4839253928448e-08	4.55899440058783e-11	0.00208997024877731	0.0229425454705186	0.00452564404476637
LDA	SDP#1191	mmu-miR-5121	1700008O03Rik	6.31180960780885e-11	3.19843089571479e-06	1.98301753748699e-06	0.00208997024877731	0.0229425454705186	0.00386459219581354
LDA	SDP#1191	mmu-miR-5121	Hps5	6.31180960780885e-11	1.23503245849153e-14	3.54118355950827e-10	0.00208997024877731	0.0229425454705186	0.0220097909829168
LDA	SDP#1191	mmu-miR-5121	Lrrk1	6.31180960780885e-11	1.35554569159541e-09	0.000975956023774144	0.00208997024877731	0.0229425454705186	0.0343913764723087
LDA	SDP#1191	mmu-miR-5121	Cep89	6.31180960780885e-11	1.00558644232751e-07	9.95516962005083e-05	0.00208997024877731	0.0229425454705186	0.0111813262521788
LDA	SDP#1191	mmu-miR-5121	Oca2	6.31180960780885e-11	1.72918051557792e-06	0.00010506507385407	0.00208997024877731	0.0229425454705186	0.00883152350681852
LDA	SDP#1191	mmu-miR-5121	Zfp719	6.31180960780885e-11	1.05097871761143e-06	1.58001894409555e-07	0.00208997024877731	0.0229425454705186	0.00843374524966282
LDA	SDP#1191	mmu-miR-5121	Zdhhc13	6.31180960780885e-11	1.1664463922413e-14	2.08283373185124e-09	0.00208997024877731	0.0229425454705186	0.00611836714729258
LDA	SDP#1191	mmu-miR-5121	Tarsl2	6.31180960780885e-11	1.11357371988309e-15	0.000222294367939947	0.00208997024877731	0.0229425454705186	0.0476233763989538
LDA	SDP#1191	mmu-miR-5121	Synm	6.31180960780885e-11	6.38850944347876e-12	0.000435071342101009	0.00208997024877731	0.0229425454705186	0.00377395211069759
LDA	SDP#1191	mmu-miR-5121	Ptpn5	6.31180960780885e-11	3.16789084730809e-05	9.58702748185937e-06	0.00208997024877731	0.0229425454705186	0.0493206745573709
LDA	SDP#1191	mmu-miR-5121	Tubgcp5	6.31180960780885e-11	2.01441701984389e-23	6.64692007124057e-05	0.00208997024877731	0.0229425454705186	0.00206968311445389
LDA	SDP#1191	mmu-miR-5121	Nudt19	6.31180960780885e-11	1.95722786390067e-08	0.00032129101767066	0.00208997024877731	0.0229425454705186	0.00943343629570082
LDA	SDP#1191	mmu-miR-5121	Tbc1d17	6.31180960780885e-11	1.06160563631533e-11	8.75345500222365e-15	0.00208997024877731	0.0229425454705186	0.0108290237256486
LDA	SDP#1191	mmu-miR-5121	Josd2	6.31180960780885e-11	1.45921451653399e-06	1.02135191458261e-05	0.00208997024877731	0.0229425454705186	0.0150586263486211
LDA	SDP#1191	mmu-miR-5121	Htatip2	6.31180960780885e-11	1.11838497280216e-24	1.75908263484551e-07	0.00208997024877731	0.0229425454705186	0.0324059146409204
LDA	SDP#1191	mmu-miR-5121	Ppp1r15a	6.31180960780885e-11	5.20020984372852e-09	2.43973393168158e-12	0.00208997024877731	0.0229425454705186	0.0227014878633563
LDA	SDP#1191	mmu-miR-5121	Uevld	6.31180960780885e-11	5.73108149669455e-10	3.13428094006032e-08	0.00208997024877731	0.0229425454705186	0.0203347569540471
LDA	SDP#1191	mmu-miR-5121	E2f8	6.31180960780885e-11	1.01418508121759e-08	6.23458352085649e-05	0.00208997024877731	0.0229425454705186	0.00272038012460225
LDA	SDP#1191	mmu-miR-5121	Lrrc4b	6.31180960780885e-11	0.000443004768312188	3.68486794839687e-09	0.00208997024877731	0.0229425454705186	0.0160699093786346
LDA	SDP#1191	mmu-miR-5121	Klk6	6.31180960780885e-11	5.01735634716367e-10	5.69876437568343e-09	0.00208997024877731	0.0229425454705186	0.00241595537762754
LDA	SDP#1191	mmu-miR-5121	Ftl1	6.31180960780885e-11	5.07699143858001e-12	5.12745245454983e-11	0.00208997024877731	0.0229425454705186	0.0305947587721883
LDA	SDP#1191	mmu-miR-5121	Lins1	6.31180960780885e-11	4.91046903690343e-32	5.25105111846445e-06	0.00208997024877731	0.0229425454705186	0.000471723021345192
LDA	SDP#1191	mmu-miR-5121	Nell1	6.31180960780885e-11	6.27636315469792e-27	7.63770344867541e-08	0.00208997024877731	0.0229425454705186	0.00174382644206385
LDA	SDP#1191	mmu-miR-5121	AI987944	6.31180960780885e-11	2.74804370137466e-08	4.81792068323008e-07	0.00208997024877731	0.0229425454705186	0.0141744022152804
LDA	SDP#1191	mmu-miR-5121	Zfp658	6.31180960780885e-11	2.23832066485623e-11	3.57774978719617e-16	0.00208997024877731	0.0229425454705186	0.0384037505719904
LDA	SDP#1191	mmu-miR-5121	Adamts17	6.31180960780885e-11	1.44173203432714e-32	2.33119520706624e-05	0.00208997024877731	0.0229425454705186	0.00014623207778412
LDA	SDP#1191	mmu-miR-5121	Rpl18	6.31180960780885e-11	6.29972159752719e-08	5.78086876925362e-16	0.00208997024877731	0.0229425454705186	0.0251196588404226
LDA	SDP#1191	mmu-miR-5121	Snrnp70	6.31180960780885e-11	1.60319812554916e-06	5.36122731059868e-08	0.00208997024877731	0.0229425454705186	0.0317666491636696
LDA	SDP#1191	mmu-miR-5121	Gpatch1	6.31180960780885e-11	2.35876046169803e-07	0.000166051833609688	0.00208997024877731	0.0229425454705186	0.024786751884618
LDA	SDP#1191	mmu-miR-5121	Svip	6.31180960780885e-11	2.97687133963095e-22	0.00010060656951686	0.00208997024877731	0.0229425454705186	0.0213610124902226
LDA	SDP#1191	mmu-miR-5121	Gm22751	6.31180960780885e-11	2.80538978722365e-13	4.20532028303592e-12	0.00208997024877731	0.0229425454705186	0.00500544916522721
LDA	SDP#1191	mmu-miR-5121	Gm11539	6.31180960780885e-11	4.65370344076215e-16	4.12459010165168e-12	0.00208997024877731	0.0229425454705186	0.0120542278792786
LDA	SDP#1191	mmu-miR-5121	Gm15545	6.31180960780885e-11	1.13526443643227e-09	2.8271033526081e-11	0.00208997024877731	0.0229425454705186	0.0290454925322015
LDA	SDP#1191	mmu-miR-5121	A230056P14Rik	6.31180960780885e-11	2.70864426635327e-53	1.27058126347853e-07	0.00208997024877731	0.0229425454705186	0.00214833952964826
LDA	SDP#1191	mmu-miR-5121	Gm45713	6.31180960780885e-11	1.1584012265108e-05	1.67292067238666e-05	0.00208997024877731	0.0229425454705186	0.00282106115313662
LDA	SDP#1191	mmu-miR-5121	Fancf	6.31180960780885e-11	3.79458535605269e-30	1.74481851123083e-06	0.00208997024877731	0.0229425454705186	0.000281535511914336
LDA	SDP#1191	mmu-miR-5121	Slc6a16	6.31180960780885e-11	2.87735089125377e-13	1.84599866019189e-15	0.00208997024877731	0.0229425454705186	0.0111111991395229
LDA	SDP#1191	mmu-miR-5121	2310002F09Rik	6.31180960780885e-11	9.07448505137547e-11	7.22208021581263e-10	0.00208997024877731	0.0229425454705186	0.00359977697221142
LDA	SDP#1191	mmu-miR-5121	1700120C18Rik	6.31180960780885e-11	1.60803695842999e-06	5.79742630782794e-06	0.00208997024877731	0.0229425454705186	0.0334468725823794
LDA	SDP#1192	mmu-miR-5121	Tmem143	1.62277506383048e-09	1.89438407726813e-08	4.44353154508258e-06	0.00161741746776719	0.0229425454705186	0.0254259948161032
LDA	SDP#1192	mmu-miR-5121	Pnkp	1.62277506383048e-09	2.34725630933281e-09	3.53385713386062e-09	0.00161741746776719	0.0229425454705186	0.0199028269763531
LDA	SDP#1192	mmu-miR-5121	Irf3	1.62277506383048e-09	6.77245389849166e-13	3.25741825804573e-12	0.00161741746776719	0.0229425454705186	0.0170441950019929
LDA	SDP#1192	mmu-miR-5121	Nosip	1.62277506383048e-09	9.04693002472647e-10	1.03922591209324e-09	0.00161741746776719	0.0229425454705186	0.0194142851969265
LDA	SDP#1192	mmu-miR-5121	Saal1	1.62277506383048e-09	1.09953666767165e-10	2.50760746805068e-11	0.00161741746776719	0.0229425454705186	0.0157552340203718
LDA	SDP#1192	mmu-miR-5121	Cpt1c	1.62277506383048e-09	3.62951582017485e-07	4.55899440058783e-11	0.00161741746776719	0.0229425454705186	0.00452564404476637
LDA	SDP#1192	mmu-miR-5121	1700008O03Rik	1.62277506383048e-09	4.38234030090578e-06	1.98301753748699e-06	0.00161741746776719	0.0229425454705186	0.00386459219581354
LDA	SDP#1192	mmu-miR-5121	Hps5	1.62277506383048e-09	3.9708852909828e-13	3.54118355950827e-10	0.00161741746776719	0.0229425454705186	0.0220097909829168
LDA	SDP#1192	mmu-miR-5121	Lrrk1	1.62277506383048e-09	1.70976188387909e-10	0.000975956023774144	0.00161741746776719	0.0229425454705186	0.0343913764723087
LDA	SDP#1192	mmu-miR-5121	Cep89	1.62277506383048e-09	1.02256164169102e-06	9.95516962005083e-05	0.00161741746776719	0.0229425454705186	0.0111813262521788
LDA	SDP#1192	mmu-miR-5121	Oca2	1.62277506383048e-09	1.75427077789884e-06	0.00010506507385407	0.00161741746776719	0.0229425454705186	0.00883152350681852
LDA	SDP#1192	mmu-miR-5121	Zfp719	1.62277506383048e-09	6.26495039854322e-06	1.58001894409555e-07	0.00161741746776719	0.0229425454705186	0.00843374524966282
LDA	SDP#1192	mmu-miR-5121	Zdhhc13	1.62277506383048e-09	9.90802351868296e-13	2.08283373185124e-09	0.00161741746776719	0.0229425454705186	0.00611836714729258
LDA	SDP#1192	mmu-miR-5121	Tarsl2	1.62277506383048e-09	5.29564489693528e-18	0.000222294367939947	0.00161741746776719	0.0229425454705186	0.0476233763989538
LDA	SDP#1192	mmu-miR-5121	Synm	1.62277506383048e-09	1.64028661698612e-14	0.000435071342101009	0.00161741746776719	0.0229425454705186	0.00377395211069759
LDA	SDP#1192	mmu-miR-5121	Ptpn5	1.62277506383048e-09	7.36391043508822e-05	9.58702748185937e-06	0.00161741746776719	0.0229425454705186	0.0493206745573709
LDA	SDP#1192	mmu-miR-5121	Tubgcp5	1.62277506383048e-09	1.14147414584506e-19	6.64692007124057e-05	0.00161741746776719	0.0229425454705186	0.00206968311445389
LDA	SDP#1192	mmu-miR-5121	Nudt19	1.62277506383048e-09	7.95379628328121e-08	0.00032129101767066	0.00161741746776719	0.0229425454705186	0.00943343629570082
LDA	SDP#1192	mmu-miR-5121	Tbc1d17	1.62277506383048e-09	1.42190074676675e-10	8.75345500222365e-15	0.00161741746776719	0.0229425454705186	0.0108290237256486
LDA	SDP#1192	mmu-miR-5121	Josd2	1.62277506383048e-09	7.77026722206319e-06	1.02135191458261e-05	0.00161741746776719	0.0229425454705186	0.0150586263486211
LDA	SDP#1192	mmu-miR-5121	Htatip2	1.62277506383048e-09	3.06502023373732e-20	1.75908263484551e-07	0.00161741746776719	0.0229425454705186	0.0324059146409204
LDA	SDP#1192	mmu-miR-5121	Ppp1r15a	1.62277506383048e-09	3.54499629318963e-08	2.43973393168158e-12	0.00161741746776719	0.0229425454705186	0.0227014878633563
LDA	SDP#1192	mmu-miR-5121	Uevld	1.62277506383048e-09	2.87398233652608e-08	3.13428094006032e-08	0.00161741746776719	0.0229425454705186	0.0203347569540471
LDA	SDP#1192	mmu-miR-5121	E2f8	1.62277506383048e-09	5.65495000849101e-08	6.23458352085649e-05	0.00161741746776719	0.0229425454705186	0.00272038012460225
LDA	SDP#1192	mmu-miR-5121	Lrrc4b	1.62277506383048e-09	0.000641837915940818	3.68486794839687e-09	0.00161741746776719	0.0229425454705186	0.0160699093786346
LDA	SDP#1192	mmu-miR-5121	Klk6	1.62277506383048e-09	1.9044242980156e-08	5.69876437568343e-09	0.00161741746776719	0.0229425454705186	0.00241595537762754
LDA	SDP#1192	mmu-miR-5121	Ftl1	1.62277506383048e-09	6.37119274750065e-10	5.12745245454983e-11	0.00161741746776719	0.0229425454705186	0.0305947587721883
LDA	SDP#1192	mmu-miR-5121	Lins1	1.62277506383048e-09	3.07366599731211e-37	5.25105111846445e-06	0.00161741746776719	0.0229425454705186	0.000471723021345192
LDA	SDP#1192	mmu-miR-5121	Nell1	1.62277506383048e-09	9.40828112663912e-23	7.63770344867541e-08	0.00161741746776719	0.0229425454705186	0.00174382644206385
LDA	SDP#1192	mmu-miR-5121	AI987944	1.62277506383048e-09	6.19983910956219e-07	4.81792068323008e-07	0.00161741746776719	0.0229425454705186	0.0141744022152804
LDA	SDP#1192	mmu-miR-5121	Zfp658	1.62277506383048e-09	9.27451766205679e-10	3.57774978719617e-16	0.00161741746776719	0.0229425454705186	0.0384037505719904
LDA	SDP#1192	mmu-miR-5121	Adamts17	1.62277506383048e-09	4.53501443784427e-37	2.33119520706624e-05	0.00161741746776719	0.0229425454705186	0.00014623207778412
LDA	SDP#1192	mmu-miR-5121	Rpl18	1.62277506383048e-09	1.55764826926993e-06	5.78086876925362e-16	0.00161741746776719	0.0229425454705186	0.0251196588404226
LDA	SDP#1192	mmu-miR-5121	Snrnp70	1.62277506383048e-09	1.20346999291509e-05	5.36122731059868e-08	0.00161741746776719	0.0229425454705186	0.0317666491636696
LDA	SDP#1192	mmu-miR-5121	Gpatch1	1.62277506383048e-09	1.37702860265202e-06	0.000166051833609688	0.00161741746776719	0.0229425454705186	0.024786751884618
LDA	SDP#1192	mmu-miR-5121	Svip	1.62277506383048e-09	3.52243016806832e-18	0.00010060656951686	0.00161741746776719	0.0229425454705186	0.0213610124902226
LDA	SDP#1192	mmu-miR-5121	Gm22751	1.62277506383048e-09	6.76763401103013e-12	4.20532028303592e-12	0.00161741746776719	0.0229425454705186	0.00500544916522721
LDA	SDP#1192	mmu-miR-5121	Gm11539	1.62277506383048e-09	3.54996349360276e-14	4.12459010165168e-12	0.00161741746776719	0.0229425454705186	0.0120542278792786
LDA	SDP#1192	mmu-miR-5121	Gm15545	1.62277506383048e-09	3.40510741197757e-08	2.8271033526081e-11	0.00161741746776719	0.0229425454705186	0.0290454925322015
LDA	SDP#1192	mmu-miR-5121	A230056P14Rik	1.62277506383048e-09	1.20315608675862e-37	1.27058126347853e-07	0.00161741746776719	0.0229425454705186	0.00214833952964826
LDA	SDP#1192	mmu-miR-5121	Gm45713	1.62277506383048e-09	2.63652296415752e-06	1.67292067238666e-05	0.00161741746776719	0.0229425454705186	0.00282106115313662
LDA	SDP#1192	mmu-miR-5121	Fancf	1.62277506383048e-09	5.19013432119795e-22	1.74481851123083e-06	0.00161741746776719	0.0229425454705186	0.000281535511914336
LDA	SDP#1192	mmu-miR-5121	Slc6a16	1.62277506383048e-09	1.06500747463564e-11	1.84599866019189e-15	0.00161741746776719	0.0229425454705186	0.0111111991395229
LDA	SDP#1192	mmu-miR-5121	2310002F09Rik	1.62277506383048e-09	4.34805220259958e-09	7.22208021581263e-10	0.00161741746776719	0.0229425454705186	0.00359977697221142
LDA	SDP#1192	mmu-miR-5121	1700120C18Rik	1.62277506383048e-09	1.02052312084598e-06	5.79742630782794e-06	0.00161741746776719	0.0229425454705186	0.0334468725823794
LDA	SDP#1193	mmu-miR-5121	Tmem143	3.02418403845557e-08	2.19839538635095e-07	4.44353154508258e-06	0.00419558045534029	0.0229425454705186	0.0254259948161032
LDA	SDP#1193	mmu-miR-5121	Pnkp	3.02418403845557e-08	8.02355777266213e-08	3.53385713386062e-09	0.00419558045534029	0.0229425454705186	0.0199028269763531
LDA	SDP#1193	mmu-miR-5121	Irf3	3.02418403845557e-08	4.86922354413751e-11	3.25741825804573e-12	0.00419558045534029	0.0229425454705186	0.0170441950019929
LDA	SDP#1193	mmu-miR-5121	Nosip	3.02418403845557e-08	1.46221200320047e-07	1.03922591209324e-09	0.00419558045534029	0.0229425454705186	0.0194142851969265
LDA	SDP#1193	mmu-miR-5121	Saal1	3.02418403845557e-08	2.95989986585318e-09	2.50760746805068e-11	0.00419558045534029	0.0229425454705186	0.0157552340203718
LDA	SDP#1193	mmu-miR-5121	Cpt1c	3.02418403845557e-08	4.81202832703214e-06	4.55899440058783e-11	0.00419558045534029	0.0229425454705186	0.00452564404476637
LDA	SDP#1193	mmu-miR-5121	1700008O03Rik	3.02418403845557e-08	7.74119732926507e-06	1.98301753748699e-06	0.00419558045534029	0.0229425454705186	0.00386459219581354
LDA	SDP#1193	mmu-miR-5121	Hps5	3.02418403845557e-08	5.65335306965191e-12	3.54118355950827e-10	0.00419558045534029	0.0229425454705186	0.0220097909829168
LDA	SDP#1193	mmu-miR-5121	Lrrk1	3.02418403845557e-08	2.34384962010631e-11	0.000975956023774144	0.00419558045534029	0.0229425454705186	0.0343913764723087
LDA	SDP#1193	mmu-miR-5121	Cep89	3.02418403845557e-08	1.54173533954528e-05	9.95516962005083e-05	0.00419558045534029	0.0229425454705186	0.0111813262521788
LDA	SDP#1193	mmu-miR-5121	Oca2	3.02418403845557e-08	2.31183810675546e-05	0.00010506507385407	0.00419558045534029	0.0229425454705186	0.00883152350681852
LDA	SDP#1193	mmu-miR-5121	Zfp719	3.02418403845557e-08	5.03893530145926e-05	1.58001894409555e-07	0.00419558045534029	0.0229425454705186	0.00843374524966282
LDA	SDP#1193	mmu-miR-5121	Zdhhc13	3.02418403845557e-08	2.02780714857329e-11	2.08283373185124e-09	0.00419558045534029	0.0229425454705186	0.00611836714729258
LDA	SDP#1193	mmu-miR-5121	Tarsl2	3.02418403845557e-08	1.36654407592293e-15	0.000222294367939947	0.00419558045534029	0.0229425454705186	0.0476233763989538
LDA	SDP#1193	mmu-miR-5121	Synm	3.02418403845557e-08	3.88446443948542e-17	0.000435071342101009	0.00419558045534029	0.0229425454705186	0.00377395211069759
LDA	SDP#1193	mmu-miR-5121	Ptpn5	3.02418403845557e-08	9.58579738582603e-05	9.58702748185937e-06	0.00419558045534029	0.0229425454705186	0.0493206745573709
LDA	SDP#1193	mmu-miR-5121	Tubgcp5	3.02418403845557e-08	7.02663264951667e-17	6.64692007124057e-05	0.00419558045534029	0.0229425454705186	0.00206968311445389
LDA	SDP#1193	mmu-miR-5121	Nudt19	3.02418403845557e-08	1.68263803976222e-06	0.00032129101767066	0.00419558045534029	0.0229425454705186	0.00943343629570082
LDA	SDP#1193	mmu-miR-5121	Tbc1d17	3.02418403845557e-08	1.12674026797743e-09	8.75345500222365e-15	0.00419558045534029	0.0229425454705186	0.0108290237256486
LDA	SDP#1193	mmu-miR-5121	Josd2	3.02418403845557e-08	7.67245639533791e-05	1.02135191458261e-05	0.00419558045534029	0.0229425454705186	0.0150586263486211
LDA	SDP#1193	mmu-miR-5121	Htatip2	3.02418403845557e-08	1.07424940277681e-16	1.75908263484551e-07	0.00419558045534029	0.0229425454705186	0.0324059146409204
LDA	SDP#1193	mmu-miR-5121	Ppp1r15a	3.02418403845557e-08	3.82850915769134e-07	2.43973393168158e-12	0.00419558045534029	0.0229425454705186	0.0227014878633563
LDA	SDP#1193	mmu-miR-5121	Uevld	3.02418403845557e-08	8.16696578613662e-08	3.13428094006032e-08	0.00419558045534029	0.0229425454705186	0.0203347569540471
LDA	SDP#1193	mmu-miR-5121	E2f8	3.02418403845557e-08	3.32665866621776e-07	6.23458352085649e-05	0.00419558045534029	0.0229425454705186	0.00272038012460225
LDA	SDP#1193	mmu-miR-5121	Klk6	3.02418403845557e-08	1.0430879730879e-06	5.69876437568343e-09	0.00419558045534029	0.0229425454705186	0.00241595537762754
LDA	SDP#1193	mmu-miR-5121	Ftl1	3.02418403845557e-08	4.81010757406565e-09	5.12745245454983e-11	0.00419558045534029	0.0229425454705186	0.0305947587721883
LDA	SDP#1193	mmu-miR-5121	Lins1	3.02418403845557e-08	4.94703117362028e-27	5.25105111846445e-06	0.00419558045534029	0.0229425454705186	0.000471723021345192
LDA	SDP#1193	mmu-miR-5121	Nell1	3.02418403845557e-08	8.31233238964205e-19	7.63770344867541e-08	0.00419558045534029	0.0229425454705186	0.00174382644206385
LDA	SDP#1193	mmu-miR-5121	AI987944	3.02418403845557e-08	6.77385750967738e-06	4.81792068323008e-07	0.00419558045534029	0.0229425454705186	0.0141744022152804
LDA	SDP#1193	mmu-miR-5121	Zfp658	3.02418403845557e-08	7.30478480129674e-09	3.57774978719617e-16	0.00419558045534029	0.0229425454705186	0.0384037505719904
LDA	SDP#1193	mmu-miR-5121	Adamts17	3.02418403845557e-08	2.0616267869748e-26	2.33119520706624e-05	0.00419558045534029	0.0229425454705186	0.00014623207778412
LDA	SDP#1193	mmu-miR-5121	Rpl18	3.02418403845557e-08	5.59662486908388e-06	5.78086876925362e-16	0.00419558045534029	0.0229425454705186	0.0251196588404226
LDA	SDP#1193	mmu-miR-5121	Snrnp70	3.02418403845557e-08	5.70327098076115e-05	5.36122731059868e-08	0.00419558045534029	0.0229425454705186	0.0317666491636696
LDA	SDP#1193	mmu-miR-5121	Gpatch1	3.02418403845557e-08	4.72036745289614e-06	0.000166051833609688	0.00419558045534029	0.0229425454705186	0.024786751884618
LDA	SDP#1193	mmu-miR-5121	Svip	3.02418403845557e-08	1.12297228146322e-14	0.00010060656951686	0.00419558045534029	0.0229425454705186	0.0213610124902226
LDA	SDP#1193	mmu-miR-5121	Gm22751	3.02418403845557e-08	5.00197474196121e-10	4.20532028303592e-12	0.00419558045534029	0.0229425454705186	0.00500544916522721
LDA	SDP#1193	mmu-miR-5121	Gm11539	3.02418403845557e-08	2.14466726925963e-12	4.12459010165168e-12	0.00419558045534029	0.0229425454705186	0.0120542278792786
LDA	SDP#1193	mmu-miR-5121	Gm15545	3.02418403845557e-08	2.90167702839998e-07	2.8271033526081e-11	0.00419558045534029	0.0229425454705186	0.0290454925322015
LDA	SDP#1193	mmu-miR-5121	A230056P14Rik	3.02418403845557e-08	1.1406512731636e-29	1.27058126347853e-07	0.00419558045534029	0.0229425454705186	0.00214833952964826
LDA	SDP#1193	mmu-miR-5121	Gm45713	3.02418403845557e-08	3.77890153003192e-05	1.67292067238666e-05	0.00419558045534029	0.0229425454705186	0.00282106115313662
LDA	SDP#1193	mmu-miR-5121	Fancf	3.02418403845557e-08	6.36435524651077e-17	1.74481851123083e-06	0.00419558045534029	0.0229425454705186	0.000281535511914336
LDA	SDP#1193	mmu-miR-5121	Slc6a16	3.02418403845557e-08	5.22453088413445e-10	1.84599866019189e-15	0.00419558045534029	0.0229425454705186	0.0111111991395229
LDA	SDP#1193	mmu-miR-5121	2310002F09Rik	3.02418403845557e-08	4.02687614109213e-07	7.22208021581263e-10	0.00419558045534029	0.0229425454705186	0.00359977697221142
LDA	SDP#1193	mmu-miR-5121	1700120C18Rik	3.02418403845557e-08	6.77275726724718e-07	5.79742630782794e-06	0.00419558045534029	0.0229425454705186	0.0334468725823794
LDA	SDP#1194	mmu-miR-5121	Tmem143	3.55824421516853e-06	6.35146691063309e-06	4.44353154508258e-06	0.00816453211580198	0.0229425454705186	0.0254259948161032
LDA	SDP#1194	mmu-miR-5121	Pnkp	3.55824421516853e-06	1.53024864270155e-06	3.53385713386062e-09	0.00816453211580198	0.0229425454705186	0.0199028269763531
LDA	SDP#1194	mmu-miR-5121	Irf3	3.55824421516853e-06	2.7915655272774e-08	3.25741825804573e-12	0.00816453211580198	0.0229425454705186	0.0170441950019929
LDA	SDP#1194	mmu-miR-5121	Nosip	3.55824421516853e-06	4.1623898671149e-06	1.03922591209324e-09	0.00816453211580198	0.0229425454705186	0.0194142851969265
LDA	SDP#1194	mmu-miR-5121	Saal1	3.55824421516853e-06	4.78521634851481e-07	2.50760746805068e-11	0.00816453211580198	0.0229425454705186	0.0157552340203718
LDA	SDP#1194	mmu-miR-5121	Cpt1c	3.55824421516853e-06	0.000234416392321209	4.55899440058783e-11	0.00816453211580198	0.0229425454705186	0.00452564404476637
LDA	SDP#1194	mmu-miR-5121	1700008O03Rik	3.55824421516853e-06	4.36193253921222e-06	1.98301753748699e-06	0.00816453211580198	0.0229425454705186	0.00386459219581354
LDA	SDP#1194	mmu-miR-5121	Hps5	3.55824421516853e-06	1.28046185917656e-09	3.54118355950827e-10	0.00816453211580198	0.0229425454705186	0.0220097909829168
LDA	SDP#1194	mmu-miR-5121	Lrrk1	3.55824421516853e-06	2.4795184785861e-08	0.000975956023774144	0.00816453211580198	0.0229425454705186	0.0343913764723087
LDA	SDP#1194	mmu-miR-5121	Cep89	3.55824421516853e-06	0.00043554473787258	9.95516962005083e-05	0.00816453211580198	0.0229425454705186	0.0111813262521788
LDA	SDP#1194	mmu-miR-5121	Oca2	3.55824421516853e-06	3.96219642853575e-05	0.00010506507385407	0.00816453211580198	0.0229425454705186	0.00883152350681852
LDA	SDP#1194	mmu-miR-5121	Zdhhc13	3.55824421516853e-06	1.09332229964501e-08	2.08283373185124e-09	0.00816453211580198	0.0229425454705186	0.00611836714729258
LDA	SDP#1194	mmu-miR-5121	Tarsl2	3.55824421516853e-06	2.15274357454917e-13	0.000222294367939947	0.00816453211580198	0.0229425454705186	0.0476233763989538
LDA	SDP#1194	mmu-miR-5121	Synm	3.55824421516853e-06	3.79489041076067e-23	0.000435071342101009	0.00816453211580198	0.0229425454705186	0.00377395211069759
LDA	SDP#1194	mmu-miR-5121	Ptpn5	3.55824421516853e-06	0.000344123117370821	9.58702748185937e-06	0.00816453211580198	0.0229425454705186	0.0493206745573709
LDA	SDP#1194	mmu-miR-5121	Tubgcp5	3.55824421516853e-06	4.53677648650924e-12	6.64692007124057e-05	0.00816453211580198	0.0229425454705186	0.00206968311445389
LDA	SDP#1194	mmu-miR-5121	Nudt19	3.55824421516853e-06	2.09181838015108e-05	0.00032129101767066	0.00816453211580198	0.0229425454705186	0.00943343629570082
LDA	SDP#1194	mmu-miR-5121	Tbc1d17	3.55824421516853e-06	2.02835795946873e-07	8.75345500222365e-15	0.00816453211580198	0.0229425454705186	0.0108290237256486
LDA	SDP#1194	mmu-miR-5121	Josd2	3.55824421516853e-06	0.000146871812892275	1.02135191458261e-05	0.00816453211580198	0.0229425454705186	0.0150586263486211
LDA	SDP#1194	mmu-miR-5121	Htatip2	3.55824421516853e-06	7.56475128945034e-13	1.75908263484551e-07	0.00816453211580198	0.0229425454705186	0.0324059146409204
LDA	SDP#1194	mmu-miR-5121	Ppp1r15a	3.55824421516853e-06	8.87777031026492e-06	2.43973393168158e-12	0.00816453211580198	0.0229425454705186	0.0227014878633563
LDA	SDP#1194	mmu-miR-5121	Uevld	3.55824421516853e-06	3.93028492822543e-07	3.13428094006032e-08	0.00816453211580198	0.0229425454705186	0.0203347569540471
LDA	SDP#1194	mmu-miR-5121	E2f8	3.55824421516853e-06	1.22120866064763e-05	6.23458352085649e-05	0.00816453211580198	0.0229425454705186	0.00272038012460225
LDA	SDP#1194	mmu-miR-5121	Klk6	3.55824421516853e-06	5.73497762879115e-05	5.69876437568343e-09	0.00816453211580198	0.0229425454705186	0.00241595537762754
LDA	SDP#1194	mmu-miR-5121	Ftl1	3.55824421516853e-06	6.16883313033337e-07	5.12745245454983e-11	0.00816453211580198	0.0229425454705186	0.0305947587721883
LDA	SDP#1194	mmu-miR-5121	Lins1	3.55824421516853e-06	2.19279436011554e-18	5.25105111846445e-06	0.00816453211580198	0.0229425454705186	0.000471723021345192
LDA	SDP#1194	mmu-miR-5121	Nell1	3.55824421516853e-06	4.599667566391e-11	7.63770344867541e-08	0.00816453211580198	0.0229425454705186	0.00174382644206385
LDA	SDP#1194	mmu-miR-5121	AI987944	3.55824421516853e-06	0.000187129047673643	4.81792068323008e-07	0.00816453211580198	0.0229425454705186	0.0141744022152804
LDA	SDP#1194	mmu-miR-5121	Zfp658	3.55824421516853e-06	1.833684051565e-06	3.57774978719617e-16	0.00816453211580198	0.0229425454705186	0.0384037505719904
LDA	SDP#1194	mmu-miR-5121	Adamts17	3.55824421516853e-06	3.92218091636485e-18	2.33119520706624e-05	0.00816453211580198	0.0229425454705186	0.00014623207778412
LDA	SDP#1194	mmu-miR-5121	Rpl18	3.55824421516853e-06	5.87033231873077e-05	5.78086876925362e-16	0.00816453211580198	0.0229425454705186	0.0251196588404226
LDA	SDP#1194	mmu-miR-5121	Snrnp70	3.55824421516853e-06	0.000772937212744611	5.36122731059868e-08	0.00816453211580198	0.0229425454705186	0.0317666491636696
LDA	SDP#1194	mmu-miR-5121	Gpatch1	3.55824421516853e-06	0.000123806612392569	0.000166051833609688	0.00816453211580198	0.0229425454705186	0.024786751884618
LDA	SDP#1194	mmu-miR-5121	Svip	3.55824421516853e-06	1.24174699436612e-11	0.00010060656951686	0.00816453211580198	0.0229425454705186	0.0213610124902226
LDA	SDP#1194	mmu-miR-5121	Gm22751	3.55824421516853e-06	6.92858610368742e-08	4.20532028303592e-12	0.00816453211580198	0.0229425454705186	0.00500544916522721
LDA	SDP#1194	mmu-miR-5121	Gm11539	3.55824421516853e-06	3.34065436976408e-09	4.12459010165168e-12	0.00816453211580198	0.0229425454705186	0.0120542278792786
LDA	SDP#1194	mmu-miR-5121	Gm15545	3.55824421516853e-06	3.90435073044192e-06	2.8271033526081e-11	0.00816453211580198	0.0229425454705186	0.0290454925322015
LDA	SDP#1194	mmu-miR-5121	A230056P14Rik	3.55824421516853e-06	9.61499972537449e-21	1.27058126347853e-07	0.00816453211580198	0.0229425454705186	0.00214833952964826
LDA	SDP#1194	mmu-miR-5121	Fancf	3.55824421516853e-06	6.78246579924739e-13	1.74481851123083e-06	0.00816453211580198	0.0229425454705186	0.000281535511914336
LDA	SDP#1194	mmu-miR-5121	Slc6a16	3.55824421516853e-06	5.51984914182754e-08	1.84599866019189e-15	0.00816453211580198	0.0229425454705186	0.0111111991395229
LDA	SDP#1194	mmu-miR-5121	2310002F09Rik	3.55824421516853e-06	8.72037109308749e-05	7.22208021581263e-10	0.00816453211580198	0.0229425454705186	0.00359977697221142
LDA	SDP#1194	mmu-miR-5121	1700120C18Rik	3.55824421516853e-06	4.80344819696671e-06	5.79742630782794e-06	0.00816453211580198	0.0229425454705186	0.0334468725823794
LDA	SDP#1195	mmu-miR-5121	Tmem143	0.000110431272899517	0.000467969374328956	4.44353154508258e-06	0.0197619229268673	0.0229425454705186	0.0254259948161032
LDA	SDP#1195	mmu-miR-5121	Pnkp	0.000110431272899517	6.88125803511454e-05	3.53385713386062e-09	0.0197619229268673	0.0229425454705186	0.0199028269763531
LDA	SDP#1195	mmu-miR-5121	Irf3	0.000110431272899517	1.08634443499169e-05	3.25741825804573e-12	0.0197619229268673	0.0229425454705186	0.0170441950019929
LDA	SDP#1195	mmu-miR-5121	Nosip	0.000110431272899517	0.00040679765448453	1.03922591209324e-09	0.0197619229268673	0.0229425454705186	0.0194142851969265
LDA	SDP#1195	mmu-miR-5121	Saal1	0.000110431272899517	4.44031217509309e-05	2.50760746805068e-11	0.0197619229268673	0.0229425454705186	0.0157552340203718
LDA	SDP#1195	mmu-miR-5121	Cpt1c	0.000110431272899517	0.000864516069908986	4.55899440058783e-11	0.0197619229268673	0.0229425454705186	0.00452564404476637
LDA	SDP#1195	mmu-miR-5121	Hps5	0.000110431272899517	1.72506883552306e-06	3.54118355950827e-10	0.0197619229268673	0.0229425454705186	0.0220097909829168
LDA	SDP#1195	mmu-miR-5121	Lrrk1	0.000110431272899517	6.76419892315425e-08	0.000975956023774144	0.0197619229268673	0.0229425454705186	0.0343913764723087
LDA	SDP#1195	mmu-miR-5121	Cep89	0.000110431272899517	0.000547516683393631	9.95516962005083e-05	0.0197619229268673	0.0229425454705186	0.0111813262521788
LDA	SDP#1195	mmu-miR-5121	Oca2	0.000110431272899517	0.000614487880854429	0.00010506507385407	0.0197619229268673	0.0229425454705186	0.00883152350681852
LDA	SDP#1195	mmu-miR-5121	Zdhhc13	0.000110431272899517	4.24826463519716e-07	2.08283373185124e-09	0.0197619229268673	0.0229425454705186	0.00611836714729258
LDA	SDP#1195	mmu-miR-5121	Tarsl2	0.000110431272899517	2.49999032031819e-10	0.000222294367939947	0.0197619229268673	0.0229425454705186	0.0476233763989538
LDA	SDP#1195	mmu-miR-5121	Synm	0.000110431272899517	2.44675120047963e-15	0.000435071342101009	0.0197619229268673	0.0229425454705186	0.00377395211069759
LDA	SDP#1195	mmu-miR-5121	Tubgcp5	0.000110431272899517	9.62146771481417e-09	6.64692007124057e-05	0.0197619229268673	0.0229425454705186	0.00206968311445389
LDA	SDP#1195	mmu-miR-5121	Nudt19	0.000110431272899517	0.000261290022328519	0.00032129101767066	0.0197619229268673	0.0229425454705186	0.00943343629570082
LDA	SDP#1195	mmu-miR-5121	Tbc1d17	0.000110431272899517	2.53342901099902e-05	8.75345500222365e-15	0.0197619229268673	0.0229425454705186	0.0108290237256486
LDA	SDP#1195	mmu-miR-5121	Josd2	0.000110431272899517	0.000195436019441183	1.02135191458261e-05	0.0197619229268673	0.0229425454705186	0.0150586263486211
LDA	SDP#1195	mmu-miR-5121	Htatip2	0.000110431272899517	1.43916469152451e-08	1.75908263484551e-07	0.0197619229268673	0.0229425454705186	0.0324059146409204
LDA	SDP#1195	mmu-miR-5121	Ppp1r15a	0.000110431272899517	0.000272833546742524	2.43973393168158e-12	0.0197619229268673	0.0229425454705186	0.0227014878633563
LDA	SDP#1195	mmu-miR-5121	Uevld	0.000110431272899517	0.000116439027161091	3.13428094006032e-08	0.0197619229268673	0.0229425454705186	0.0203347569540471
LDA	SDP#1195	mmu-miR-5121	E2f8	0.000110431272899517	1.0786260625531e-05	6.23458352085649e-05	0.0197619229268673	0.0229425454705186	0.00272038012460225
LDA	SDP#1195	mmu-miR-5121	Klk6	0.000110431272899517	0.000281516705633017	5.69876437568343e-09	0.0197619229268673	0.0229425454705186	0.00241595537762754
LDA	SDP#1195	mmu-miR-5121	Ftl1	0.000110431272899517	3.21080287437023e-05	5.12745245454983e-11	0.0197619229268673	0.0229425454705186	0.0305947587721883
LDA	SDP#1195	mmu-miR-5121	Lins1	0.000110431272899517	1.02626326142245e-12	5.25105111846445e-06	0.0197619229268673	0.0229425454705186	0.000471723021345192
LDA	SDP#1195	mmu-miR-5121	Nell1	0.000110431272899517	4.24809429965171e-08	7.63770344867541e-08	0.0197619229268673	0.0229425454705186	0.00174382644206385
LDA	SDP#1195	mmu-miR-5121	Zfp658	0.000110431272899517	0.00019070740515256	3.57774978719617e-16	0.0197619229268673	0.0229425454705186	0.0384037505719904
LDA	SDP#1195	mmu-miR-5121	Adamts17	0.000110431272899517	3.86900014752439e-12	2.33119520706624e-05	0.0197619229268673	0.0229425454705186	0.00014623207778412
LDA	SDP#1195	mmu-miR-5121	Rpl18	0.000110431272899517	0.000172733075271787	5.78086876925362e-16	0.0197619229268673	0.0229425454705186	0.0251196588404226
LDA	SDP#1195	mmu-miR-5121	Svip	0.000110431272899517	9.40848099561611e-09	0.00010060656951686	0.0197619229268673	0.0229425454705186	0.0213610124902226
LDA	SDP#1195	mmu-miR-5121	Gm22751	0.000110431272899517	3.1988708962484e-05	4.20532028303592e-12	0.0197619229268673	0.0229425454705186	0.00500544916522721
LDA	SDP#1195	mmu-miR-5121	Gm11539	0.000110431272899517	2.88504832391939e-06	4.12459010165168e-12	0.0197619229268673	0.0229425454705186	0.0120542278792786
LDA	SDP#1195	mmu-miR-5121	Gm15545	0.000110431272899517	0.000253416942619542	2.8271033526081e-11	0.0197619229268673	0.0229425454705186	0.0290454925322015
LDA	SDP#1195	mmu-miR-5121	A230056P14Rik	0.000110431272899517	7.38917882382947e-15	1.27058126347853e-07	0.0197619229268673	0.0229425454705186	0.00214833952964826
LDA	SDP#1195	mmu-miR-5121	Fancf	0.000110431272899517	3.26569546291484e-09	1.74481851123083e-06	0.0197619229268673	0.0229425454705186	0.000281535511914336
LDA	SDP#1195	mmu-miR-5121	Slc6a16	0.000110431272899517	2.07220787505543e-05	1.84599866019189e-15	0.0197619229268673	0.0229425454705186	0.0111111991395229
LDA	SDP#1195	mmu-miR-5121	2310002F09Rik	0.000110431272899517	0.00040297593494833	7.22208021581263e-10	0.0197619229268673	0.0229425454705186	0.00359977697221142
LDA	SDP#855	mmu-miR-219a-1-3p	Manba	0.000656091458628898	2.13794076439142e-07	1.76681130454241e-05	0.0231699445691664	0.0248623221513954	0.00617759228275315
LDA	SDP#855	mmu-miR-219a-1-3p	Usp53	0.000656091458628898	3.33970062020132e-13	0.000895091719120287	0.0231699445691664	0.0248623221513954	0.000978117170898297
LDA	SDP#864	mmu-miR-219a-1-3p	Manba	0.000412110207874342	1.37325880771135e-25	1.76681130454241e-05	0.0141731488812788	0.0248623221513954	0.00617759228275315
LDA	SDP#864	mmu-miR-219a-1-3p	Usp53	0.000412110207874342	6.03772888355718e-08	0.000895091719120287	0.0141731488812788	0.0248623221513954	0.000978117170898297
LDA	SDP#865	mmu-miR-219a-1-3p	Manba	0.000290124962242571	3.34099283067205e-33	1.76681130454241e-05	0.00523242877303434	0.0248623221513954	0.00617759228275315
LDA	SDP#865	mmu-miR-219a-1-3p	Usp53	0.000290124962242571	2.37764764421299e-09	0.000895091719120287	0.00523242877303434	0.0248623221513954	0.000978117170898297
LDA	SDP#1171	mmu-miR-7057-5p	Lrp3	0.000611580449017512	2.4252948482878e-11	0.000147722761818521	0.0274628437958548	0.00442425369595561	0.00892301764711114
LDA	SDP#1171	mmu-miR-7057-5p	Tmem143	0.000611580449017512	6.15073380188489e-05	0.000159918125625294	0.0274628437958548	0.00442425369595561	0.0254259948161032
LDA	SDP#1171	mmu-miR-7057-5p	Pnkp	0.000611580449017512	0.000201685606164653	0.000127013070985347	0.0274628437958548	0.00442425369595561	0.0199028269763531
LDA	SDP#1171	mmu-miR-7057-5p	Irf3	0.000611580449017512	0.000171449823573563	9.18142104216349e-08	0.0274628437958548	0.00442425369595561	0.0170441950019929
LDA	SDP#1171	mmu-miR-7057-5p	Nosip	0.000611580449017512	4.27174247795616e-05	0.000119894551167259	0.0274628437958548	0.00442425369595561	0.0194142851969265
LDA	SDP#1171	mmu-miR-7057-5p	Saal1	0.000611580449017512	0.000137084367977028	3.90556224377349e-07	0.0274628437958548	0.00442425369595561	0.0157552340203718
LDA	SDP#1171	mmu-miR-7057-5p	Cpt1c	0.000611580449017512	0.000187203829519307	3.61872402890777e-06	0.0274628437958548	0.00442425369595561	0.00452564404476637
LDA	SDP#1171	mmu-miR-7057-5p	Hps5	0.000611580449017512	0.000432546354530585	2.47703824342439e-07	0.0274628437958548	0.00442425369595561	0.0220097909829168
LDA	SDP#1171	mmu-miR-7057-5p	Cep89	0.000611580449017512	1.25947526468122e-14	1.6963599339516e-05	0.0274628437958548	0.00442425369595561	0.0111813262521788
LDA	SDP#1171	mmu-miR-7057-5p	Zfp719	0.000611580449017512	0.000620409824569026	0.000774826639155016	0.0274628437958548	0.00442425369595561	0.00843374524966282
LDA	SDP#1171	mmu-miR-7057-5p	Zdhhc13	0.000611580449017512	0.000189544350207533	3.59450571797253e-07	0.0274628437958548	0.00442425369595561	0.00611836714729258
LDA	SDP#1171	mmu-miR-7057-5p	Gas2	0.000611580449017512	0.000467110053813511	4.659101963029e-06	0.0274628437958548	0.00442425369595561	0.000954634014438184
LDA	SDP#1171	mmu-miR-7057-5p	Ptpn5	0.000611580449017512	3.95203963840985e-05	0.000689310009345865	0.0274628437958548	0.00442425369595561	0.0493206745573709
LDA	SDP#1171	mmu-miR-7057-5p	Tubgcp5	0.000611580449017512	0.000178027919006126	7.61908532867787e-10	0.0274628437958548	0.00442425369595561	0.00206968311445389
LDA	SDP#1171	mmu-miR-7057-5p	Nudt19	0.000611580449017512	7.36544581482397e-18	4.12459203459829e-06	0.0274628437958548	0.00442425369595561	0.00943343629570082
LDA	SDP#1171	mmu-miR-7057-5p	Tbc1d17	0.000611580449017512	0.000240800214680652	5.04584331649146e-07	0.0274628437958548	0.00442425369595561	0.0108290237256486
LDA	SDP#1171	mmu-miR-7057-5p	Htatip2	0.000611580449017512	0.000291934583079831	2.94893037281746e-10	0.0274628437958548	0.00442425369595561	0.0324059146409204
LDA	SDP#1171	mmu-miR-7057-5p	E2f8	0.000611580449017512	0.00096556412131962	0.000233407228742078	0.0274628437958548	0.00442425369595561	0.00272038012460225
LDA	SDP#1171	mmu-miR-7057-5p	Klk6	0.000611580449017512	7.0865805252525e-05	6.5365763340214e-06	0.0274628437958548	0.00442425369595561	0.00241595537762754
LDA	SDP#1171	mmu-miR-7057-5p	Ftl1	0.000611580449017512	3.8946933799826e-05	1.51650078053323e-06	0.0274628437958548	0.00442425369595561	0.0305947587721883
LDA	SDP#1171	mmu-miR-7057-5p	Lins1	0.000611580449017512	0.000599366581638325	2.74137272153427e-17	0.0274628437958548	0.00442425369595561	0.000471723021345192
LDA	SDP#1171	mmu-miR-7057-5p	Nell1	0.000611580449017512	6.65878145666498e-06	2.92768955949749e-11	0.0274628437958548	0.00442425369595561	0.00174382644206385
LDA	SDP#1171	mmu-miR-7057-5p	Zfp658	0.000611580449017512	5.83553297357832e-06	1.12104051698223e-06	0.0274628437958548	0.00442425369595561	0.0384037505719904
LDA	SDP#1171	mmu-miR-7057-5p	Adamts17	0.000611580449017512	0.000524045576263839	1.41738551745022e-20	0.0274628437958548	0.00442425369595561	0.00014623207778412
LDA	SDP#1171	mmu-miR-7057-5p	Gpatch1	0.000611580449017512	2.95442089713664e-15	9.68785029598729e-06	0.0274628437958548	0.00442425369595561	0.024786751884618
LDA	SDP#1171	mmu-miR-7057-5p	Gm22751	0.000611580449017512	2.68735662705332e-05	1.66090732869816e-06	0.0274628437958548	0.00442425369595561	0.00500544916522721
LDA	SDP#1171	mmu-miR-7057-5p	Gm11539	0.000611580449017512	0.000211479807468646	6.55942134966673e-08	0.0274628437958548	0.00442425369595561	0.0120542278792786
LDA	SDP#1171	mmu-miR-7057-5p	Gm15545	0.000611580449017512	0.000256169794724039	0.000129549733441973	0.0274628437958548	0.00442425369595561	0.0290454925322015
LDA	SDP#1171	mmu-miR-7057-5p	A230056P14Rik	0.000611580449017512	0.000275554204497665	7.85845040922787e-16	0.0274628437958548	0.00442425369595561	0.00214833952964826
LDA	SDP#1171	mmu-miR-7057-5p	Fancf	0.000611580449017512	2.51986848522385e-05	3.61234625917055e-10	0.0274628437958548	0.00442425369595561	0.000281535511914336
LDA	SDP#1171	mmu-miR-7057-5p	Slc6a16	0.000611580449017512	8.37571015830096e-05	4.84003149467467e-07	0.0274628437958548	0.00442425369595561	0.0111111991395229
LDA	SDP#1172	mmu-miR-7057-5p	Lrp3	6.38430503546445e-05	3.42962783635757e-13	0.000147722761818521	0.00451899872357557	0.00442425369595561	0.00892301764711114
LDA	SDP#1172	mmu-miR-7057-5p	Tmem143	6.38430503546445e-05	8.64428475655198e-06	0.000159918125625294	0.00451899872357557	0.00442425369595561	0.0254259948161032
LDA	SDP#1172	mmu-miR-7057-5p	Pnkp	6.38430503546445e-05	1.35808982628999e-06	0.000127013070985347	0.00451899872357557	0.00442425369595561	0.0199028269763531
LDA	SDP#1172	mmu-miR-7057-5p	Irf3	6.38430503546445e-05	5.34683419225538e-06	9.18142104216349e-08	0.00451899872357557	0.00442425369595561	0.0170441950019929
LDA	SDP#1172	mmu-miR-7057-5p	Nosip	6.38430503546445e-05	1.67893569560609e-06	0.000119894551167259	0.00451899872357557	0.00442425369595561	0.0194142851969265
LDA	SDP#1172	mmu-miR-7057-5p	Saal1	6.38430503546445e-05	8.18705075092278e-06	3.90556224377349e-07	0.00451899872357557	0.00442425369595561	0.0157552340203718
LDA	SDP#1172	mmu-miR-7057-5p	Cpt1c	6.38430503546445e-05	8.48883260976491e-06	3.61872402890777e-06	0.00451899872357557	0.00442425369595561	0.00452564404476637
LDA	SDP#1172	mmu-miR-7057-5p	Hps5	6.38430503546445e-05	2.90384073777779e-05	2.47703824342439e-07	0.00451899872357557	0.00442425369595561	0.0220097909829168
LDA	SDP#1172	mmu-miR-7057-5p	Lrrk1	6.38430503546445e-05	0.000786210020652515	5.27354228024672e-07	0.00451899872357557	0.00442425369595561	0.0343913764723087
LDA	SDP#1172	mmu-miR-7057-5p	Cep89	6.38430503546445e-05	8.46507679496447e-21	1.6963599339516e-05	0.00451899872357557	0.00442425369595561	0.0111813262521788
LDA	SDP#1172	mmu-miR-7057-5p	Zfp719	6.38430503546445e-05	4.55211962628042e-05	0.000774826639155016	0.00451899872357557	0.00442425369595561	0.00843374524966282
LDA	SDP#1172	mmu-miR-7057-5p	Zdhhc13	6.38430503546445e-05	7.818847868494e-06	3.59450571797253e-07	0.00451899872357557	0.00442425369595561	0.00611836714729258
LDA	SDP#1172	mmu-miR-7057-5p	Gas2	6.38430503546445e-05	0.000111052986747994	4.659101963029e-06	0.00451899872357557	0.00442425369595561	0.000954634014438184
LDA	SDP#1172	mmu-miR-7057-5p	Ptpn5	6.38430503546445e-05	6.08438291589493e-06	0.000689310009345865	0.00451899872357557	0.00442425369595561	0.0493206745573709
LDA	SDP#1172	mmu-miR-7057-5p	Tubgcp5	6.38430503546445e-05	4.65947264424612e-06	7.61908532867787e-10	0.00451899872357557	0.00442425369595561	0.00206968311445389
LDA	SDP#1172	mmu-miR-7057-5p	Nudt19	6.38430503546445e-05	1.20160128308414e-25	4.12459203459829e-06	0.00451899872357557	0.00442425369595561	0.00943343629570082
LDA	SDP#1172	mmu-miR-7057-5p	Tbc1d17	6.38430503546445e-05	8.32996000953508e-06	5.04584331649146e-07	0.00451899872357557	0.00442425369595561	0.0108290237256486
LDA	SDP#1172	mmu-miR-7057-5p	Htatip2	6.38430503546445e-05	0.000132332376396587	2.94893037281746e-10	0.00451899872357557	0.00442425369595561	0.0324059146409204
LDA	SDP#1172	mmu-miR-7057-5p	Ppp1r15a	6.38430503546445e-05	0.000404048713685675	3.47047628123121e-06	0.00451899872357557	0.00442425369595561	0.0227014878633563
LDA	SDP#1172	mmu-miR-7057-5p	E2f8	6.38430503546445e-05	2.52505926369549e-05	0.000233407228742078	0.00451899872357557	0.00442425369595561	0.00272038012460225
LDA	SDP#1172	mmu-miR-7057-5p	Klk6	6.38430503546445e-05	1.27750222950249e-06	6.5365763340214e-06	0.00451899872357557	0.00442425369595561	0.00241595537762754
LDA	SDP#1172	mmu-miR-7057-5p	Ftl1	6.38430503546445e-05	1.27082535326501e-06	1.51650078053323e-06	0.00451899872357557	0.00442425369595561	0.0305947587721883
LDA	SDP#1172	mmu-miR-7057-5p	Lins1	6.38430503546445e-05	4.12903634333541e-05	2.74137272153427e-17	0.00451899872357557	0.00442425369595561	0.000471723021345192
LDA	SDP#1172	mmu-miR-7057-5p	Nell1	6.38430503546445e-05	1.31444950431908e-06	2.92768955949749e-11	0.00451899872357557	0.00442425369595561	0.00174382644206385
LDA	SDP#1172	mmu-miR-7057-5p	Zfp658	6.38430503546445e-05	2.66120439036982e-07	1.12104051698223e-06	0.00451899872357557	0.00442425369595561	0.0384037505719904
LDA	SDP#1172	mmu-miR-7057-5p	Adamts17	6.38430503546445e-05	4.80264374997299e-05	1.41738551745022e-20	0.00451899872357557	0.00442425369595561	0.00014623207778412
LDA	SDP#1172	mmu-miR-7057-5p	Gpatch1	6.38430503546445e-05	4.87631826724399e-20	9.68785029598729e-06	0.00451899872357557	0.00442425369595561	0.024786751884618
LDA	SDP#1172	mmu-miR-7057-5p	Svip	6.38430503546445e-05	0.000214617822838247	4.66834773218036e-09	0.00451899872357557	0.00442425369595561	0.0213610124902226
LDA	SDP#1172	mmu-miR-7057-5p	Gm22751	6.38430503546445e-05	1.28127161536431e-06	1.66090732869816e-06	0.00451899872357557	0.00442425369595561	0.00500544916522721
LDA	SDP#1172	mmu-miR-7057-5p	Gm11539	6.38430503546445e-05	1.0356400688574e-05	6.55942134966673e-08	0.00451899872357557	0.00442425369595561	0.0120542278792786
LDA	SDP#1172	mmu-miR-7057-5p	Gm15545	6.38430503546445e-05	5.2271369179318e-05	0.000129549733441973	0.00451899872357557	0.00442425369595561	0.0290454925322015
LDA	SDP#1172	mmu-miR-7057-5p	A230056P14Rik	6.38430503546445e-05	1.22938231014665e-05	7.85845040922787e-16	0.00451899872357557	0.00442425369595561	0.00214833952964826
LDA	SDP#1172	mmu-miR-7057-5p	Fancf	6.38430503546445e-05	6.84828508452447e-07	3.61234625917055e-10	0.00451899872357557	0.00442425369595561	0.000281535511914336
LDA	SDP#1172	mmu-miR-7057-5p	Slc6a16	6.38430503546445e-05	2.61425860848768e-06	4.84003149467467e-07	0.00451899872357557	0.00442425369595561	0.0111111991395229
LDA	SDP#1172	mmu-miR-7057-5p	2310002F09Rik	6.38430503546445e-05	0.000207422252505428	1.19091815779905e-07	0.00451899872357557	0.00442425369595561	0.00359977697221142
LDA	SDP#1173	mmu-miR-7057-5p	Lrp3	1.19026522636123e-05	1.02512507735218e-13	0.000147722761818521	0.00297130291864127	0.00442425369595561	0.00892301764711114
LDA	SDP#1173	mmu-miR-7057-5p	Tmem143	1.19026522636123e-05	1.29805403919373e-06	0.000159918125625294	0.00297130291864127	0.00442425369595561	0.0254259948161032
LDA	SDP#1173	mmu-miR-7057-5p	Pnkp	1.19026522636123e-05	1.00372230816681e-07	0.000127013070985347	0.00297130291864127	0.00442425369595561	0.0199028269763531
LDA	SDP#1173	mmu-miR-7057-5p	Irf3	1.19026522636123e-05	9.15636728287946e-07	9.18142104216349e-08	0.00297130291864127	0.00442425369595561	0.0170441950019929
LDA	SDP#1173	mmu-miR-7057-5p	Nosip	1.19026522636123e-05	3.31083046749926e-07	0.000119894551167259	0.00297130291864127	0.00442425369595561	0.0194142851969265
LDA	SDP#1173	mmu-miR-7057-5p	Saal1	1.19026522636123e-05	3.06638975781491e-06	3.90556224377349e-07	0.00297130291864127	0.00442425369595561	0.0157552340203718
LDA	SDP#1173	mmu-miR-7057-5p	Cpt1c	1.19026522636123e-05	2.23372602425541e-06	3.61872402890777e-06	0.00297130291864127	0.00442425369595561	0.00452564404476637
LDA	SDP#1173	mmu-miR-7057-5p	Hps5	1.19026522636123e-05	1.07690402301668e-05	2.47703824342439e-07	0.00297130291864127	0.00442425369595561	0.0220097909829168
LDA	SDP#1173	mmu-miR-7057-5p	Lrrk1	1.19026522636123e-05	0.000204786464580545	5.27354228024672e-07	0.00297130291864127	0.00442425369595561	0.0343913764723087
LDA	SDP#1173	mmu-miR-7057-5p	Cep89	1.19026522636123e-05	4.32861293799562e-24	1.6963599339516e-05	0.00297130291864127	0.00442425369595561	0.0111813262521788
LDA	SDP#1173	mmu-miR-7057-5p	Oca2	1.19026522636123e-05	0.000525702122867148	4.20324677531662e-05	0.00297130291864127	0.00442425369595561	0.00883152350681852
LDA	SDP#1173	mmu-miR-7057-5p	Zfp719	1.19026522636123e-05	1.25676952488099e-05	0.000774826639155016	0.00297130291864127	0.00442425369595561	0.00843374524966282
LDA	SDP#1173	mmu-miR-7057-5p	Zdhhc13	1.19026522636123e-05	9.18223386926005e-07	3.59450571797253e-07	0.00297130291864127	0.00442425369595561	0.00611836714729258
LDA	SDP#1173	mmu-miR-7057-5p	Gas2	1.19026522636123e-05	2.81855199902631e-05	4.659101963029e-06	0.00297130291864127	0.00442425369595561	0.000954634014438184
LDA	SDP#1173	mmu-miR-7057-5p	Ptpn5	1.19026522636123e-05	8.81869249778192e-06	0.000689310009345865	0.00297130291864127	0.00442425369595561	0.0493206745573709
LDA	SDP#1173	mmu-miR-7057-5p	Tubgcp5	1.19026522636123e-05	4.98260479236472e-07	7.61908532867787e-10	0.00297130291864127	0.00442425369595561	0.00206968311445389
LDA	SDP#1173	mmu-miR-7057-5p	Nudt19	1.19026522636123e-05	1.27707090813772e-33	4.12459203459829e-06	0.00297130291864127	0.00442425369595561	0.00943343629570082
LDA	SDP#1173	mmu-miR-7057-5p	Tbc1d17	1.19026522636123e-05	1.55829812758133e-06	5.04584331649146e-07	0.00297130291864127	0.00442425369595561	0.0108290237256486
LDA	SDP#1173	mmu-miR-7057-5p	Htatip2	1.19026522636123e-05	4.96857201150491e-05	2.94893037281746e-10	0.00297130291864127	0.00442425369595561	0.0324059146409204
LDA	SDP#1173	mmu-miR-7057-5p	Ppp1r15a	1.19026522636123e-05	9.07612216774128e-05	3.47047628123121e-06	0.00297130291864127	0.00442425369595561	0.0227014878633563
LDA	SDP#1173	mmu-miR-7057-5p	E2f8	1.19026522636123e-05	7.03639454237378e-07	0.000233407228742078	0.00297130291864127	0.00442425369595561	0.00272038012460225
LDA	SDP#1173	mmu-miR-7057-5p	Klk6	1.19026522636123e-05	1.16376738900554e-07	6.5365763340214e-06	0.00297130291864127	0.00442425369595561	0.00241595537762754
LDA	SDP#1173	mmu-miR-7057-5p	Ftl1	1.19026522636123e-05	1.42399728416677e-07	1.51650078053323e-06	0.00297130291864127	0.00442425369595561	0.0305947587721883
LDA	SDP#1173	mmu-miR-7057-5p	Lins1	1.19026522636123e-05	1.6278424027491e-05	2.74137272153427e-17	0.00297130291864127	0.00442425369595561	0.000471723021345192
LDA	SDP#1173	mmu-miR-7057-5p	Nell1	1.19026522636123e-05	1.34566708863696e-07	2.92768955949749e-11	0.00297130291864127	0.00442425369595561	0.00174382644206385
LDA	SDP#1173	mmu-miR-7057-5p	Zfp658	1.19026522636123e-05	8.70694071558209e-08	1.12104051698223e-06	0.00297130291864127	0.00442425369595561	0.0384037505719904
LDA	SDP#1173	mmu-miR-7057-5p	Adamts17	1.19026522636123e-05	1.22270167594867e-05	1.41738551745022e-20	0.00297130291864127	0.00442425369595561	0.00014623207778412
LDA	SDP#1173	mmu-miR-7057-5p	Rpl18	1.19026522636123e-05	0.00017911631220246	1.04812479088479e-05	0.00297130291864127	0.00442425369595561	0.0251196588404226
LDA	SDP#1173	mmu-miR-7057-5p	Snrnp70	1.19026522636123e-05	7.54846895398768e-05	8.05770032397816e-05	0.00297130291864127	0.00442425369595561	0.0317666491636696
LDA	SDP#1173	mmu-miR-7057-5p	Gpatch1	1.19026522636123e-05	3.21634786568136e-23	9.68785029598729e-06	0.00297130291864127	0.00442425369595561	0.024786751884618
LDA	SDP#1173	mmu-miR-7057-5p	Svip	1.19026522636123e-05	4.04008265170476e-05	4.66834773218036e-09	0.00297130291864127	0.00442425369595561	0.0213610124902226
LDA	SDP#1173	mmu-miR-7057-5p	Gm22751	1.19026522636123e-05	2.93233704905466e-07	1.66090732869816e-06	0.00297130291864127	0.00442425369595561	0.00500544916522721
LDA	SDP#1173	mmu-miR-7057-5p	Gm11539	1.19026522636123e-05	2.33077127848448e-06	6.55942134966673e-08	0.00297130291864127	0.00442425369595561	0.0120542278792786
LDA	SDP#1173	mmu-miR-7057-5p	Gm15545	1.19026522636123e-05	1.24407531720556e-05	0.000129549733441973	0.00297130291864127	0.00442425369595561	0.0290454925322015
LDA	SDP#1173	mmu-miR-7057-5p	A230056P14Rik	1.19026522636123e-05	3.00722115428906e-06	7.85845040922787e-16	0.00297130291864127	0.00442425369595561	0.00214833952964826
LDA	SDP#1173	mmu-miR-7057-5p	Fancf	1.19026522636123e-05	1.68911755282575e-07	3.61234625917055e-10	0.00297130291864127	0.00442425369595561	0.000281535511914336
LDA	SDP#1173	mmu-miR-7057-5p	Slc6a16	1.19026522636123e-05	3.54444018174092e-07	4.84003149467467e-07	0.00297130291864127	0.00442425369595561	0.0111111991395229
LDA	SDP#1173	mmu-miR-7057-5p	2310002F09Rik	1.19026522636123e-05	4.07303076324108e-05	1.19091815779905e-07	0.00297130291864127	0.00442425369595561	0.00359977697221142
LDA	SDP#1174	mmu-miR-7057-5p	Lrp3	6.16413624159071e-05	3.85518344667526e-12	0.000147722761818521	0.00946805122930112	0.00442425369595561	0.00892301764711114
LDA	SDP#1174	mmu-miR-7057-5p	Tmem143	6.16413624159071e-05	1.32180137035394e-06	0.000159918125625294	0.00946805122930112	0.00442425369595561	0.0254259948161032
LDA	SDP#1174	mmu-miR-7057-5p	Pnkp	6.16413624159071e-05	2.48125488458618e-07	0.000127013070985347	0.00946805122930112	0.00442425369595561	0.0199028269763531
LDA	SDP#1174	mmu-miR-7057-5p	Irf3	6.16413624159071e-05	6.82695648018638e-06	9.18142104216349e-08	0.00946805122930112	0.00442425369595561	0.0170441950019929
LDA	SDP#1174	mmu-miR-7057-5p	Nosip	6.16413624159071e-05	1.35876370413397e-06	0.000119894551167259	0.00946805122930112	0.00442425369595561	0.0194142851969265
LDA	SDP#1174	mmu-miR-7057-5p	Saal1	6.16413624159071e-05	6.58376329883458e-06	3.90556224377349e-07	0.00946805122930112	0.00442425369595561	0.0157552340203718
LDA	SDP#1174	mmu-miR-7057-5p	Cpt1c	6.16413624159071e-05	1.59419317537086e-05	3.61872402890777e-06	0.00946805122930112	0.00442425369595561	0.00452564404476637
LDA	SDP#1174	mmu-miR-7057-5p	Hps5	6.16413624159071e-05	1.9384168545365e-05	2.47703824342439e-07	0.00946805122930112	0.00442425369595561	0.0220097909829168
LDA	SDP#1174	mmu-miR-7057-5p	Lrrk1	6.16413624159071e-05	0.000418777385170242	5.27354228024672e-07	0.00946805122930112	0.00442425369595561	0.0343913764723087
LDA	SDP#1174	mmu-miR-7057-5p	Cep89	6.16413624159071e-05	8.39762041687867e-24	1.6963599339516e-05	0.00946805122930112	0.00442425369595561	0.0111813262521788
LDA	SDP#1174	mmu-miR-7057-5p	Zfp719	6.16413624159071e-05	3.79117392756265e-05	0.000774826639155016	0.00946805122930112	0.00442425369595561	0.00843374524966282
LDA	SDP#1174	mmu-miR-7057-5p	Zdhhc13	6.16413624159071e-05	7.30310570267897e-06	3.59450571797253e-07	0.00946805122930112	0.00442425369595561	0.00611836714729258
LDA	SDP#1174	mmu-miR-7057-5p	Gas2	6.16413624159071e-05	2.86269966188512e-05	4.659101963029e-06	0.00946805122930112	0.00442425369595561	0.000954634014438184
LDA	SDP#1174	mmu-miR-7057-5p	Ptpn5	6.16413624159071e-05	5.69798788162361e-05	0.000689310009345865	0.00946805122930112	0.00442425369595561	0.0493206745573709
LDA	SDP#1174	mmu-miR-7057-5p	Tubgcp5	6.16413624159071e-05	4.7110561168479e-06	7.61908532867787e-10	0.00946805122930112	0.00442425369595561	0.00206968311445389
LDA	SDP#1174	mmu-miR-7057-5p	Nudt19	6.16413624159071e-05	8.12692543664913e-26	4.12459203459829e-06	0.00946805122930112	0.00442425369595561	0.00943343629570082
LDA	SDP#1174	mmu-miR-7057-5p	Tbc1d17	6.16413624159071e-05	1.32017043271645e-05	5.04584331649146e-07	0.00946805122930112	0.00442425369595561	0.0108290237256486
LDA	SDP#1174	mmu-miR-7057-5p	Htatip2	6.16413624159071e-05	0.000167268829436869	2.94893037281746e-10	0.00946805122930112	0.00442425369595561	0.0324059146409204
LDA	SDP#1174	mmu-miR-7057-5p	Ppp1r15a	6.16413624159071e-05	0.000768207614926657	3.47047628123121e-06	0.00946805122930112	0.00442425369595561	0.0227014878633563
LDA	SDP#1174	mmu-miR-7057-5p	E2f8	6.16413624159071e-05	2.935024420613e-06	0.000233407228742078	0.00946805122930112	0.00442425369595561	0.00272038012460225
LDA	SDP#1174	mmu-miR-7057-5p	Klk6	6.16413624159071e-05	2.22387868346881e-06	6.5365763340214e-06	0.00946805122930112	0.00442425369595561	0.00241595537762754
LDA	SDP#1174	mmu-miR-7057-5p	Ftl1	6.16413624159071e-05	6.20375165039582e-07	1.51650078053323e-06	0.00946805122930112	0.00442425369595561	0.0305947587721883
LDA	SDP#1174	mmu-miR-7057-5p	Lins1	6.16413624159071e-05	5.75784649544318e-05	2.74137272153427e-17	0.00946805122930112	0.00442425369595561	0.000471723021345192
LDA	SDP#1174	mmu-miR-7057-5p	Nell1	6.16413624159071e-05	2.1260869067566e-06	2.92768955949749e-11	0.00946805122930112	0.00442425369595561	0.00174382644206385
LDA	SDP#1174	mmu-miR-7057-5p	Zfp658	6.16413624159071e-05	7.50529480301777e-07	1.12104051698223e-06	0.00946805122930112	0.00442425369595561	0.0384037505719904
LDA	SDP#1174	mmu-miR-7057-5p	Adamts17	6.16413624159071e-05	5.13190010967666e-05	1.41738551745022e-20	0.00946805122930112	0.00442425369595561	0.00014623207778412
LDA	SDP#1174	mmu-miR-7057-5p	Snrnp70	6.16413624159071e-05	0.000800940695934231	8.05770032397816e-05	0.00946805122930112	0.00442425369595561	0.0317666491636696
LDA	SDP#1174	mmu-miR-7057-5p	Gpatch1	6.16413624159071e-05	2.42746490734128e-19	9.68785029598729e-06	0.00946805122930112	0.00442425369595561	0.024786751884618
LDA	SDP#1174	mmu-miR-7057-5p	Svip	6.16413624159071e-05	0.000336373750493806	4.66834773218036e-09	0.00946805122930112	0.00442425369595561	0.0213610124902226
LDA	SDP#1174	mmu-miR-7057-5p	Gm22751	6.16413624159071e-05	1.4991996555584e-06	1.66090732869816e-06	0.00946805122930112	0.00442425369595561	0.00500544916522721
LDA	SDP#1174	mmu-miR-7057-5p	Gm11539	6.16413624159071e-05	1.1502829904801e-05	6.55942134966673e-08	0.00946805122930112	0.00442425369595561	0.0120542278792786
LDA	SDP#1174	mmu-miR-7057-5p	Gm15545	6.16413624159071e-05	4.37471803510136e-05	0.000129549733441973	0.00946805122930112	0.00442425369595561	0.0290454925322015
LDA	SDP#1174	mmu-miR-7057-5p	A230056P14Rik	6.16413624159071e-05	1.47004715838636e-05	7.85845040922787e-16	0.00946805122930112	0.00442425369595561	0.00214833952964826
LDA	SDP#1174	mmu-miR-7057-5p	Fancf	6.16413624159071e-05	4.66021583144835e-07	3.61234625917055e-10	0.00946805122930112	0.00442425369595561	0.000281535511914336
LDA	SDP#1174	mmu-miR-7057-5p	Slc6a16	6.16413624159071e-05	3.02657735090279e-06	4.84003149467467e-07	0.00946805122930112	0.00442425369595561	0.0111111991395229
LDA	SDP#1174	mmu-miR-7057-5p	2310002F09Rik	6.16413624159071e-05	0.000266081439742046	1.19091815779905e-07	0.00946805122930112	0.00442425369595561	0.00359977697221142
LDA	SDP#1175	mmu-miR-7057-5p	Lrp3	1.05374708315742e-05	2.80917180628194e-10	0.000147722761818521	0.0170259477139687	0.00442425369595561	0.00892301764711114
LDA	SDP#1175	mmu-miR-7057-5p	Tmem143	1.05374708315742e-05	1.68934325708754e-06	0.000159918125625294	0.0170259477139687	0.00442425369595561	0.0254259948161032
LDA	SDP#1175	mmu-miR-7057-5p	Pnkp	1.05374708315742e-05	6.66821956861181e-08	0.000127013070985347	0.0170259477139687	0.00442425369595561	0.0199028269763531
LDA	SDP#1175	mmu-miR-7057-5p	Irf3	1.05374708315742e-05	5.00667473087117e-07	9.18142104216349e-08	0.0170259477139687	0.00442425369595561	0.0170441950019929
LDA	SDP#1175	mmu-miR-7057-5p	Nosip	1.05374708315742e-05	5.83406060787321e-07	0.000119894551167259	0.0170259477139687	0.00442425369595561	0.0194142851969265
LDA	SDP#1175	mmu-miR-7057-5p	Saal1	1.05374708315742e-05	7.80430507702502e-07	3.90556224377349e-07	0.0170259477139687	0.00442425369595561	0.0157552340203718
LDA	SDP#1175	mmu-miR-7057-5p	Cpt1c	1.05374708315742e-05	3.491286714588e-06	3.61872402890777e-06	0.0170259477139687	0.00442425369595561	0.00452564404476637
LDA	SDP#1175	mmu-miR-7057-5p	Hps5	1.05374708315742e-05	9.40654647804366e-07	2.47703824342439e-07	0.0170259477139687	0.00442425369595561	0.0220097909829168
LDA	SDP#1175	mmu-miR-7057-5p	Lrrk1	1.05374708315742e-05	0.000130973481514763	5.27354228024672e-07	0.0170259477139687	0.00442425369595561	0.0343913764723087
LDA	SDP#1175	mmu-miR-7057-5p	Cep89	1.05374708315742e-05	4.39262898714838e-19	1.6963599339516e-05	0.0170259477139687	0.00442425369595561	0.0111813262521788
LDA	SDP#1175	mmu-miR-7057-5p	Zfp719	1.05374708315742e-05	2.77566225726939e-05	0.000774826639155016	0.0170259477139687	0.00442425369595561	0.00843374524966282
LDA	SDP#1175	mmu-miR-7057-5p	Zdhhc13	1.05374708315742e-05	9.58474842482373e-07	3.59450571797253e-07	0.0170259477139687	0.00442425369595561	0.00611836714729258
LDA	SDP#1175	mmu-miR-7057-5p	Gas2	1.05374708315742e-05	3.6978157398062e-06	4.659101963029e-06	0.0170259477139687	0.00442425369595561	0.000954634014438184
LDA	SDP#1175	mmu-miR-7057-5p	Synm	1.05374708315742e-05	0.000503521491834585	1.09717383187476e-08	0.0170259477139687	0.00442425369595561	0.00377395211069759
LDA	SDP#1175	mmu-miR-7057-5p	Ptpn5	1.05374708315742e-05	1.41721479706789e-05	0.000689310009345865	0.0170259477139687	0.00442425369595561	0.0493206745573709
LDA	SDP#1175	mmu-miR-7057-5p	Tubgcp5	1.05374708315742e-05	2.07821719535681e-06	7.61908532867787e-10	0.0170259477139687	0.00442425369595561	0.00206968311445389
LDA	SDP#1175	mmu-miR-7057-5p	Nudt19	1.05374708315742e-05	1.14890933433242e-23	4.12459203459829e-06	0.0170259477139687	0.00442425369595561	0.00943343629570082
LDA	SDP#1175	mmu-miR-7057-5p	Tbc1d17	1.05374708315742e-05	4.37238911062245e-06	5.04584331649146e-07	0.0170259477139687	0.00442425369595561	0.0108290237256486
LDA	SDP#1175	mmu-miR-7057-5p	Htatip2	1.05374708315742e-05	1.71546340054808e-05	2.94893037281746e-10	0.0170259477139687	0.00442425369595561	0.0324059146409204
LDA	SDP#1175	mmu-miR-7057-5p	Ppp1r15a	1.05374708315742e-05	0.000140429893131409	3.47047628123121e-06	0.0170259477139687	0.00442425369595561	0.0227014878633563
LDA	SDP#1175	mmu-miR-7057-5p	E2f8	1.05374708315742e-05	1.09510741295292e-06	0.000233407228742078	0.0170259477139687	0.00442425369595561	0.00272038012460225
LDA	SDP#1175	mmu-miR-7057-5p	Klk6	1.05374708315742e-05	5.00066833095044e-06	6.5365763340214e-06	0.0170259477139687	0.00442425369595561	0.00241595537762754
LDA	SDP#1175	mmu-miR-7057-5p	Ftl1	1.05374708315742e-05	1.32097440321617e-07	1.51650078053323e-06	0.0170259477139687	0.00442425369595561	0.0305947587721883
LDA	SDP#1175	mmu-miR-7057-5p	Lins1	1.05374708315742e-05	1.40858185770755e-05	2.74137272153427e-17	0.0170259477139687	0.00442425369595561	0.000471723021345192
LDA	SDP#1175	mmu-miR-7057-5p	Nell1	1.05374708315742e-05	3.102787080475e-07	2.92768955949749e-11	0.0170259477139687	0.00442425369595561	0.00174382644206385
LDA	SDP#1175	mmu-miR-7057-5p	Zfp658	1.05374708315742e-05	2.11901981471742e-07	1.12104051698223e-06	0.0170259477139687	0.00442425369595561	0.0384037505719904
LDA	SDP#1175	mmu-miR-7057-5p	Adamts17	1.05374708315742e-05	1.05476175233915e-05	1.41738551745022e-20	0.0170259477139687	0.00442425369595561	0.00014623207778412
LDA	SDP#1175	mmu-miR-7057-5p	Rpl18	1.05374708315742e-05	0.000425047062523567	1.04812479088479e-05	0.0170259477139687	0.00442425369595561	0.0251196588404226
LDA	SDP#1175	mmu-miR-7057-5p	Gpatch1	1.05374708315742e-05	4.60497653612587e-19	9.68785029598729e-06	0.0170259477139687	0.00442425369595561	0.024786751884618
LDA	SDP#1175	mmu-miR-7057-5p	Svip	1.05374708315742e-05	0.000186587991301172	4.66834773218036e-09	0.0170259477139687	0.00442425369595561	0.0213610124902226
LDA	SDP#1175	mmu-miR-7057-5p	Gm22751	1.05374708315742e-05	3.65616790607019e-07	1.66090732869816e-06	0.0170259477139687	0.00442425369595561	0.00500544916522721
LDA	SDP#1175	mmu-miR-7057-5p	Gm11539	1.05374708315742e-05	1.18604586279221e-06	6.55942134966673e-08	0.0170259477139687	0.00442425369595561	0.0120542278792786
LDA	SDP#1175	mmu-miR-7057-5p	Gm15545	1.05374708315742e-05	4.1961966543226e-06	0.000129549733441973	0.0170259477139687	0.00442425369595561	0.0290454925322015
LDA	SDP#1175	mmu-miR-7057-5p	A230056P14Rik	1.05374708315742e-05	2.02918931026353e-06	7.85845040922787e-16	0.0170259477139687	0.00442425369595561	0.00214833952964826
LDA	SDP#1175	mmu-miR-7057-5p	Fancf	1.05374708315742e-05	2.50468364362374e-07	3.61234625917055e-10	0.0170259477139687	0.00442425369595561	0.000281535511914336
LDA	SDP#1175	mmu-miR-7057-5p	Slc6a16	1.05374708315742e-05	2.40252315087775e-07	4.84003149467467e-07	0.0170259477139687	0.00442425369595561	0.0111111991395229
LDA	SDP#1175	mmu-miR-7057-5p	2310002F09Rik	1.05374708315742e-05	0.000322361169994379	1.19091815779905e-07	0.0170259477139687	0.00442425369595561	0.00359977697221142
LDA	SDP#1176	mmu-miR-7057-5p	Lrp3	2.3864320390966e-06	5.77987449365965e-09	0.000147722761818521	0.0373035036097653	0.00442425369595561	0.00892301764711114
LDA	SDP#1176	mmu-miR-7057-5p	Tmem143	2.3864320390966e-06	8.94137053538003e-07	0.000159918125625294	0.0373035036097653	0.00442425369595561	0.0254259948161032
LDA	SDP#1176	mmu-miR-7057-5p	Pnkp	2.3864320390966e-06	1.53609041860998e-08	0.000127013070985347	0.0373035036097653	0.00442425369595561	0.0199028269763531
LDA	SDP#1176	mmu-miR-7057-5p	Irf3	2.3864320390966e-06	5.06020942702257e-08	9.18142104216349e-08	0.0373035036097653	0.00442425369595561	0.0170441950019929
LDA	SDP#1176	mmu-miR-7057-5p	Nosip	2.3864320390966e-06	6.39024583194825e-08	0.000119894551167259	0.0373035036097653	0.00442425369595561	0.0194142851969265
LDA	SDP#1176	mmu-miR-7057-5p	Saal1	2.3864320390966e-06	1.52489351126012e-07	3.90556224377349e-07	0.0373035036097653	0.00442425369595561	0.0157552340203718
LDA	SDP#1176	mmu-miR-7057-5p	Cpt1c	2.3864320390966e-06	3.20636614517071e-07	3.61872402890777e-06	0.0373035036097653	0.00442425369595561	0.00452564404476637
LDA	SDP#1176	mmu-miR-7057-5p	Hps5	2.3864320390966e-06	1.49177036265617e-07	2.47703824342439e-07	0.0373035036097653	0.00442425369595561	0.0220097909829168
LDA	SDP#1176	mmu-miR-7057-5p	Lrrk1	2.3864320390966e-06	3.92694135450197e-05	5.27354228024672e-07	0.0373035036097653	0.00442425369595561	0.0343913764723087
LDA	SDP#1176	mmu-miR-7057-5p	Cep89	2.3864320390966e-06	3.3069029119638e-15	1.6963599339516e-05	0.0373035036097653	0.00442425369595561	0.0111813262521788
LDA	SDP#1176	mmu-miR-7057-5p	Oca2	2.3864320390966e-06	0.000654030625383042	4.20324677531662e-05	0.0373035036097653	0.00442425369595561	0.00883152350681852
LDA	SDP#1176	mmu-miR-7057-5p	Zfp719	2.3864320390966e-06	1.8982724464975e-06	0.000774826639155016	0.0373035036097653	0.00442425369595561	0.00843374524966282
LDA	SDP#1176	mmu-miR-7057-5p	Zdhhc13	2.3864320390966e-06	1.21875119394617e-07	3.59450571797253e-07	0.0373035036097653	0.00442425369595561	0.00611836714729258
LDA	SDP#1176	mmu-miR-7057-5p	Gas2	2.3864320390966e-06	3.14423804767312e-07	4.659101963029e-06	0.0373035036097653	0.00442425369595561	0.000954634014438184
LDA	SDP#1176	mmu-miR-7057-5p	Synm	2.3864320390966e-06	0.00021452166660814	1.09717383187476e-08	0.0373035036097653	0.00442425369595561	0.00377395211069759
LDA	SDP#1176	mmu-miR-7057-5p	Ptpn5	2.3864320390966e-06	1.19866889154098e-05	0.000689310009345865	0.0373035036097653	0.00442425369595561	0.0493206745573709
LDA	SDP#1176	mmu-miR-7057-5p	Tubgcp5	2.3864320390966e-06	2.49037985002171e-07	7.61908532867787e-10	0.0373035036097653	0.00442425369595561	0.00206968311445389
LDA	SDP#1176	mmu-miR-7057-5p	Nudt19	2.3864320390966e-06	6.36707163279676e-20	4.12459203459829e-06	0.0373035036097653	0.00442425369595561	0.00943343629570082
LDA	SDP#1176	mmu-miR-7057-5p	Tbc1d17	2.3864320390966e-06	5.15924844556046e-07	5.04584331649146e-07	0.0373035036097653	0.00442425369595561	0.0108290237256486
LDA	SDP#1176	mmu-miR-7057-5p	Htatip2	2.3864320390966e-06	3.09432304014926e-06	2.94893037281746e-10	0.0373035036097653	0.00442425369595561	0.0324059146409204
LDA	SDP#1176	mmu-miR-7057-5p	Ppp1r15a	2.3864320390966e-06	0.000102487561103456	3.47047628123121e-06	0.0373035036097653	0.00442425369595561	0.0227014878633563
LDA	SDP#1176	mmu-miR-7057-5p	E2f8	2.3864320390966e-06	4.649729186206e-07	0.000233407228742078	0.0373035036097653	0.00442425369595561	0.00272038012460225
LDA	SDP#1176	mmu-miR-7057-5p	Klk6	2.3864320390966e-06	2.85013664779126e-06	6.5365763340214e-06	0.0373035036097653	0.00442425369595561	0.00241595537762754
LDA	SDP#1176	mmu-miR-7057-5p	Ftl1	2.3864320390966e-06	3.61627206841565e-08	1.51650078053323e-06	0.0373035036097653	0.00442425369595561	0.0305947587721883
LDA	SDP#1176	mmu-miR-7057-5p	Lins1	2.3864320390966e-06	9.35991805553304e-07	2.74137272153427e-17	0.0373035036097653	0.00442425369595561	0.000471723021345192
LDA	SDP#1176	mmu-miR-7057-5p	Nell1	2.3864320390966e-06	3.18009520750217e-08	2.92768955949749e-11	0.0373035036097653	0.00442425369595561	0.00174382644206385
LDA	SDP#1176	mmu-miR-7057-5p	Zfp658	2.3864320390966e-06	9.15115173271891e-09	1.12104051698223e-06	0.0373035036097653	0.00442425369595561	0.0384037505719904
LDA	SDP#1176	mmu-miR-7057-5p	Adamts17	2.3864320390966e-06	1.3057894078653e-06	1.41738551745022e-20	0.0373035036097653	0.00442425369595561	0.00014623207778412
LDA	SDP#1176	mmu-miR-7057-5p	Rpl18	2.3864320390966e-06	0.000188135115741148	1.04812479088479e-05	0.0373035036097653	0.00442425369595561	0.0251196588404226
LDA	SDP#1176	mmu-miR-7057-5p	Gpatch1	2.3864320390966e-06	6.93045447002133e-17	9.68785029598729e-06	0.0373035036097653	0.00442425369595561	0.024786751884618
LDA	SDP#1176	mmu-miR-7057-5p	Svip	2.3864320390966e-06	4.80328112808081e-05	4.66834773218036e-09	0.0373035036097653	0.00442425369595561	0.0213610124902226
LDA	SDP#1176	mmu-miR-7057-5p	Gm22751	2.3864320390966e-06	7.57946743086928e-08	1.66090732869816e-06	0.0373035036097653	0.00442425369595561	0.00500544916522721
LDA	SDP#1176	mmu-miR-7057-5p	Gm11539	2.3864320390966e-06	1.62611802219665e-07	6.55942134966673e-08	0.0373035036097653	0.00442425369595561	0.0120542278792786
LDA	SDP#1176	mmu-miR-7057-5p	Gm15545	2.3864320390966e-06	7.87276611376906e-08	0.000129549733441973	0.0373035036097653	0.00442425369595561	0.0290454925322015
LDA	SDP#1176	mmu-miR-7057-5p	A230056P14Rik	2.3864320390966e-06	4.37962103875465e-07	7.85845040922787e-16	0.0373035036097653	0.00442425369595561	0.00214833952964826
LDA	SDP#1176	mmu-miR-7057-5p	Fancf	2.3864320390966e-06	4.37954033474893e-08	3.61234625917055e-10	0.0373035036097653	0.00442425369595561	0.000281535511914336
LDA	SDP#1176	mmu-miR-7057-5p	Slc6a16	2.3864320390966e-06	1.32504672266355e-08	4.84003149467467e-07	0.0373035036097653	0.00442425369595561	0.0111111991395229
LDA	SDP#1176	mmu-miR-7057-5p	2310002F09Rik	2.3864320390966e-06	8.4061122281591e-05	1.19091815779905e-07	0.0373035036097653	0.00442425369595561	0.00359977697221142
LDA	SDP#1177	mmu-miR-7057-5p	Lrp3	1.02748489742401e-06	6.1198867771467e-08	0.000147722761818521	0.0234078741932748	0.00442425369595561	0.00892301764711114
LDA	SDP#1177	mmu-miR-7057-5p	Tmem143	1.02748489742401e-06	6.57994766801506e-09	0.000159918125625294	0.0234078741932748	0.00442425369595561	0.0254259948161032
LDA	SDP#1177	mmu-miR-7057-5p	Pnkp	1.02748489742401e-06	2.26294128462975e-11	0.000127013070985347	0.0234078741932748	0.00442425369595561	0.0199028269763531
LDA	SDP#1177	mmu-miR-7057-5p	Irf3	1.02748489742401e-06	1.83134482001223e-09	9.18142104216349e-08	0.0234078741932748	0.00442425369595561	0.0170441950019929
LDA	SDP#1177	mmu-miR-7057-5p	Nosip	1.02748489742401e-06	5.91180880095929e-09	0.000119894551167259	0.0234078741932748	0.00442425369595561	0.0194142851969265
LDA	SDP#1177	mmu-miR-7057-5p	Saal1	1.02748489742401e-06	1.1695189827344e-07	3.90556224377349e-07	0.0234078741932748	0.00442425369595561	0.0157552340203718
LDA	SDP#1177	mmu-miR-7057-5p	Cpt1c	1.02748489742401e-06	6.12556041678647e-08	3.61872402890777e-06	0.0234078741932748	0.00442425369595561	0.00452564404476637
LDA	SDP#1177	mmu-miR-7057-5p	Hps5	1.02748489742401e-06	1.08030711602438e-07	2.47703824342439e-07	0.0234078741932748	0.00442425369595561	0.0220097909829168
LDA	SDP#1177	mmu-miR-7057-5p	Lrrk1	1.02748489742401e-06	7.21522883868525e-07	5.27354228024672e-07	0.0234078741932748	0.00442425369595561	0.0343913764723087
LDA	SDP#1177	mmu-miR-7057-5p	Cep89	1.02748489742401e-06	3.68664593477505e-14	1.6963599339516e-05	0.0234078741932748	0.00442425369595561	0.0111813262521788
LDA	SDP#1177	mmu-miR-7057-5p	Oca2	1.02748489742401e-06	5.89687119451078e-05	4.20324677531662e-05	0.0234078741932748	0.00442425369595561	0.00883152350681852
LDA	SDP#1177	mmu-miR-7057-5p	Zfp719	1.02748489742401e-06	5.80577292778395e-08	0.000774826639155016	0.0234078741932748	0.00442425369595561	0.00843374524966282
LDA	SDP#1177	mmu-miR-7057-5p	Zdhhc13	1.02748489742401e-06	9.75932278958346e-10	3.59450571797253e-07	0.0234078741932748	0.00442425369595561	0.00611836714729258
LDA	SDP#1177	mmu-miR-7057-5p	Gas2	1.02748489742401e-06	3.04445472925926e-08	4.659101963029e-06	0.0234078741932748	0.00442425369595561	0.000954634014438184
LDA	SDP#1177	mmu-miR-7057-5p	Synm	1.02748489742401e-06	8.26883252881747e-05	1.09717383187476e-08	0.0234078741932748	0.00442425369595561	0.00377395211069759
LDA	SDP#1177	mmu-miR-7057-5p	Ptpn5	1.02748489742401e-06	1.36998553237369e-06	0.000689310009345865	0.0234078741932748	0.00442425369595561	0.0493206745573709
LDA	SDP#1177	mmu-miR-7057-5p	Tubgcp5	1.02748489742401e-06	4.33118843626866e-09	7.61908532867787e-10	0.0234078741932748	0.00442425369595561	0.00206968311445389
LDA	SDP#1177	mmu-miR-7057-5p	Nudt19	1.02748489742401e-06	3.8904831911507e-16	4.12459203459829e-06	0.0234078741932748	0.00442425369595561	0.00943343629570082
LDA	SDP#1177	mmu-miR-7057-5p	Tbc1d17	1.02748489742401e-06	1.19870263823252e-07	5.04584331649146e-07	0.0234078741932748	0.00442425369595561	0.0108290237256486
LDA	SDP#1177	mmu-miR-7057-5p	Htatip2	1.02748489742401e-06	6.22610600912111e-07	2.94893037281746e-10	0.0234078741932748	0.00442425369595561	0.0324059146409204
LDA	SDP#1177	mmu-miR-7057-5p	Ppp1r15a	1.02748489742401e-06	5.48220925498123e-05	3.47047628123121e-06	0.0234078741932748	0.00442425369595561	0.0227014878633563
LDA	SDP#1177	mmu-miR-7057-5p	E2f8	1.02748489742401e-06	1.48761018288033e-08	0.000233407228742078	0.0234078741932748	0.00442425369595561	0.00272038012460225
LDA	SDP#1177	mmu-miR-7057-5p	Klk6	1.02748489742401e-06	1.19970733513143e-07	6.5365763340214e-06	0.0234078741932748	0.00442425369595561	0.00241595537762754
LDA	SDP#1177	mmu-miR-7057-5p	Ftl1	1.02748489742401e-06	5.46546305933667e-09	1.51650078053323e-06	0.0234078741932748	0.00442425369595561	0.0305947587721883
LDA	SDP#1177	mmu-miR-7057-5p	Lins1	1.02748489742401e-06	8.98354397198717e-08	2.74137272153427e-17	0.0234078741932748	0.00442425369595561	0.000471723021345192
LDA	SDP#1177	mmu-miR-7057-5p	Nell1	1.02748489742401e-06	1.28842626210268e-09	2.92768955949749e-11	0.0234078741932748	0.00442425369595561	0.00174382644206385
LDA	SDP#1177	mmu-miR-7057-5p	Zfp658	1.02748489742401e-06	2.46889544790958e-10	1.12104051698223e-06	0.0234078741932748	0.00442425369595561	0.0384037505719904
LDA	SDP#1177	mmu-miR-7057-5p	Adamts17	1.02748489742401e-06	1.70727276920932e-07	1.41738551745022e-20	0.0234078741932748	0.00442425369595561	0.00014623207778412
LDA	SDP#1177	mmu-miR-7057-5p	Rpl18	1.02748489742401e-06	2.06701884863036e-05	1.04812479088479e-05	0.0234078741932748	0.00442425369595561	0.0251196588404226
LDA	SDP#1177	mmu-miR-7057-5p	Snrnp70	1.02748489742401e-06	0.000443746229128404	8.05770032397816e-05	0.0234078741932748	0.00442425369595561	0.0317666491636696
LDA	SDP#1177	mmu-miR-7057-5p	Gpatch1	1.02748489742401e-06	1.80270252302386e-13	9.68785029598729e-06	0.0234078741932748	0.00442425369595561	0.024786751884618
LDA	SDP#1177	mmu-miR-7057-5p	Svip	1.02748489742401e-06	3.14871692518374e-06	4.66834773218036e-09	0.0234078741932748	0.00442425369595561	0.0213610124902226
LDA	SDP#1177	mmu-miR-7057-5p	Gm22751	1.02748489742401e-06	7.48382777961952e-10	1.66090732869816e-06	0.0234078741932748	0.00442425369595561	0.00500544916522721
LDA	SDP#1177	mmu-miR-7057-5p	Gm11539	1.02748489742401e-06	1.89538840575729e-08	6.55942134966673e-08	0.0234078741932748	0.00442425369595561	0.0120542278792786
LDA	SDP#1177	mmu-miR-7057-5p	Gm15545	1.02748489742401e-06	9.99395988452457e-09	0.000129549733441973	0.0234078741932748	0.00442425369595561	0.0290454925322015
LDA	SDP#1177	mmu-miR-7057-5p	A230056P14Rik	1.02748489742401e-06	3.17730675793194e-08	7.85845040922787e-16	0.0234078741932748	0.00442425369595561	0.00214833952964826
LDA	SDP#1177	mmu-miR-7057-5p	Fancf	1.02748489742401e-06	7.18293937363528e-10	3.61234625917055e-10	0.0234078741932748	0.00442425369595561	0.000281535511914336
LDA	SDP#1177	mmu-miR-7057-5p	Slc6a16	1.02748489742401e-06	1.90186917587529e-09	4.84003149467467e-07	0.0234078741932748	0.00442425369595561	0.0111111991395229
LDA	SDP#1177	mmu-miR-7057-5p	2310002F09Rik	1.02748489742401e-06	5.21128160003796e-05	1.19091815779905e-07	0.0234078741932748	0.00442425369595561	0.00359977697221142
LDA	SDP#1178	mmu-miR-7057-5p	Lrp3	9.37834770635947e-08	3.46551153436025e-07	0.000147722761818521	0.0425235992976111	0.00442425369595561	0.00892301764711114
LDA	SDP#1178	mmu-miR-7057-5p	Tmem143	9.37834770635947e-08	2.43906368657895e-08	0.000159918125625294	0.0425235992976111	0.00442425369595561	0.0254259948161032
LDA	SDP#1178	mmu-miR-7057-5p	Pnkp	9.37834770635947e-08	1.62921026215157e-11	0.000127013070985347	0.0425235992976111	0.00442425369595561	0.0199028269763531
LDA	SDP#1178	mmu-miR-7057-5p	Irf3	9.37834770635947e-08	1.31221866171111e-10	9.18142104216349e-08	0.0425235992976111	0.00442425369595561	0.0170441950019929
LDA	SDP#1178	mmu-miR-7057-5p	Nosip	9.37834770635947e-08	3.22311202297071e-10	0.000119894551167259	0.0425235992976111	0.00442425369595561	0.0194142851969265
LDA	SDP#1178	mmu-miR-7057-5p	Saal1	9.37834770635947e-08	2.98218595469401e-08	3.90556224377349e-07	0.0425235992976111	0.00442425369595561	0.0157552340203718
LDA	SDP#1178	mmu-miR-7057-5p	Cpt1c	9.37834770635947e-08	1.34258952943698e-08	3.61872402890777e-06	0.0425235992976111	0.00442425369595561	0.00452564404476637
LDA	SDP#1178	mmu-miR-7057-5p	Hps5	9.37834770635947e-08	7.40882762585156e-09	2.47703824342439e-07	0.0425235992976111	0.00442425369595561	0.0220097909829168
LDA	SDP#1178	mmu-miR-7057-5p	Lrrk1	9.37834770635947e-08	1.2297210961782e-06	5.27354228024672e-07	0.0425235992976111	0.00442425369595561	0.0343913764723087
LDA	SDP#1178	mmu-miR-7057-5p	Cep89	9.37834770635947e-08	2.33698927297627e-13	1.6963599339516e-05	0.0425235992976111	0.00442425369595561	0.0111813262521788
LDA	SDP#1178	mmu-miR-7057-5p	Oca2	9.37834770635947e-08	5.61836463586035e-05	4.20324677531662e-05	0.0425235992976111	0.00442425369595561	0.00883152350681852
LDA	SDP#1178	mmu-miR-7057-5p	Zfp719	9.37834770635947e-08	6.99550649298937e-08	0.000774826639155016	0.0425235992976111	0.00442425369595561	0.00843374524966282
LDA	SDP#1178	mmu-miR-7057-5p	Zdhhc13	9.37834770635947e-08	2.35896348809926e-10	3.59450571797253e-07	0.0425235992976111	0.00442425369595561	0.00611836714729258
LDA	SDP#1178	mmu-miR-7057-5p	Gas2	9.37834770635947e-08	3.4161433481791e-09	4.659101963029e-06	0.0425235992976111	0.00442425369595561	0.000954634014438184
LDA	SDP#1178	mmu-miR-7057-5p	Tarsl2	9.37834770635947e-08	0.000493757738100682	8.62303469954144e-12	0.0425235992976111	0.00442425369595561	0.0476233763989538
LDA	SDP#1178	mmu-miR-7057-5p	Synm	9.37834770635947e-08	3.50516471024991e-05	1.09717383187476e-08	0.0425235992976111	0.00442425369595561	0.00377395211069759
LDA	SDP#1178	mmu-miR-7057-5p	Ptpn5	9.37834770635947e-08	2.15352970509422e-06	0.000689310009345865	0.0425235992976111	0.00442425369595561	0.0493206745573709
LDA	SDP#1178	mmu-miR-7057-5p	Tubgcp5	9.37834770635947e-08	2.14251631079859e-09	7.61908532867787e-10	0.0425235992976111	0.00442425369595561	0.00206968311445389
LDA	SDP#1178	mmu-miR-7057-5p	Nudt19	9.37834770635947e-08	1.31348127251119e-14	4.12459203459829e-06	0.0425235992976111	0.00442425369595561	0.00943343629570082
LDA	SDP#1178	mmu-miR-7057-5p	Tbc1d17	9.37834770635947e-08	9.74780241123252e-09	5.04584331649146e-07	0.0425235992976111	0.00442425369595561	0.0108290237256486
LDA	SDP#1178	mmu-miR-7057-5p	Htatip2	9.37834770635947e-08	4.83522527235813e-08	2.94893037281746e-10	0.0425235992976111	0.00442425369595561	0.0324059146409204
LDA	SDP#1178	mmu-miR-7057-5p	Ppp1r15a	9.37834770635947e-08	1.44258919177851e-06	3.47047628123121e-06	0.0425235992976111	0.00442425369595561	0.0227014878633563
LDA	SDP#1178	mmu-miR-7057-5p	Uevld	9.37834770635947e-08	0.000445953487381836	0.000359425297257053	0.0425235992976111	0.00442425369595561	0.0203347569540471
LDA	SDP#1178	mmu-miR-7057-5p	E2f8	9.37834770635947e-08	6.17267353062132e-09	0.000233407228742078	0.0425235992976111	0.00442425369595561	0.00272038012460225
LDA	SDP#1178	mmu-miR-7057-5p	Klk6	9.37834770635947e-08	3.44713108494774e-09	6.5365763340214e-06	0.0425235992976111	0.00442425369595561	0.00241595537762754
LDA	SDP#1178	mmu-miR-7057-5p	Ftl1	9.37834770635947e-08	9.8524520057427e-10	1.51650078053323e-06	0.0425235992976111	0.00442425369595561	0.0305947587721883
LDA	SDP#1178	mmu-miR-7057-5p	Lins1	9.37834770635947e-08	1.65758776975601e-08	2.74137272153427e-17	0.0425235992976111	0.00442425369595561	0.000471723021345192
LDA	SDP#1178	mmu-miR-7057-5p	Nell1	9.37834770635947e-08	1.05675754312389e-10	2.92768955949749e-11	0.0425235992976111	0.00442425369595561	0.00174382644206385
LDA	SDP#1178	mmu-miR-7057-5p	Zfp658	9.37834770635947e-08	1.75380039601046e-11	1.12104051698223e-06	0.0425235992976111	0.00442425369595561	0.0384037505719904
LDA	SDP#1178	mmu-miR-7057-5p	Adamts17	9.37834770635947e-08	4.79732510791574e-08	1.41738551745022e-20	0.0425235992976111	0.00442425369595561	0.00014623207778412
LDA	SDP#1178	mmu-miR-7057-5p	Rpl18	9.37834770635947e-08	4.09158147205198e-06	1.04812479088479e-05	0.0425235992976111	0.00442425369595561	0.0251196588404226
LDA	SDP#1178	mmu-miR-7057-5p	Snrnp70	9.37834770635947e-08	9.97476880983357e-05	8.05770032397816e-05	0.0425235992976111	0.00442425369595561	0.0317666491636696
LDA	SDP#1178	mmu-miR-7057-5p	Gpatch1	9.37834770635947e-08	1.18381890868817e-12	9.68785029598729e-06	0.0425235992976111	0.00442425369595561	0.024786751884618
LDA	SDP#1178	mmu-miR-7057-5p	Svip	9.37834770635947e-08	2.50683128485315e-07	4.66834773218036e-09	0.0425235992976111	0.00442425369595561	0.0213610124902226
LDA	SDP#1178	mmu-miR-7057-5p	Gm22751	9.37834770635947e-08	5.35872818722194e-11	1.66090732869816e-06	0.0425235992976111	0.00442425369595561	0.00500544916522721
LDA	SDP#1178	mmu-miR-7057-5p	Gm11539	9.37834770635947e-08	1.41711538985625e-09	6.55942134966673e-08	0.0425235992976111	0.00442425369595561	0.0120542278792786
LDA	SDP#1178	mmu-miR-7057-5p	Gm15545	9.37834770635947e-08	4.89285002531474e-09	0.000129549733441973	0.0425235992976111	0.00442425369595561	0.0290454925322015
LDA	SDP#1178	mmu-miR-7057-5p	A230056P14Rik	9.37834770635947e-08	9.29491942631556e-10	7.85845040922787e-16	0.0425235992976111	0.00442425369595561	0.00214833952964826
LDA	SDP#1178	mmu-miR-7057-5p	Fancf	9.37834770635947e-08	6.61421509340491e-11	3.61234625917055e-10	0.0425235992976111	0.00442425369595561	0.000281535511914336
LDA	SDP#1178	mmu-miR-7057-5p	Slc6a16	9.37834770635947e-08	7.71073848279971e-11	4.84003149467467e-07	0.0425235992976111	0.00442425369595561	0.0111111991395229
LDA	SDP#1178	mmu-miR-7057-5p	2310002F09Rik	9.37834770635947e-08	2.26328827821387e-06	1.19091815779905e-07	0.0425235992976111	0.00442425369595561	0.00359977697221142
LDA	SDP#1179	mmu-miR-7057-5p	Lrp3	2.5243656177514e-10	1.26592067399269e-06	0.000147722761818521	0.00412000673890289	0.00442425369595561	0.00892301764711114
LDA	SDP#1179	mmu-miR-7057-5p	Tmem143	2.5243656177514e-10	1.76940120031722e-08	0.000159918125625294	0.00412000673890289	0.00442425369595561	0.0254259948161032
LDA	SDP#1179	mmu-miR-7057-5p	Pnkp	2.5243656177514e-10	2.12961723369235e-13	0.000127013070985347	0.00412000673890289	0.00442425369595561	0.0199028269763531
LDA	SDP#1179	mmu-miR-7057-5p	Irf3	2.5243656177514e-10	3.50122887842267e-13	9.18142104216349e-08	0.00412000673890289	0.00442425369595561	0.0170441950019929
LDA	SDP#1179	mmu-miR-7057-5p	Nosip	2.5243656177514e-10	7.19551620862314e-13	0.000119894551167259	0.00412000673890289	0.00442425369595561	0.0194142851969265
LDA	SDP#1179	mmu-miR-7057-5p	Saal1	2.5243656177514e-10	2.02453487787975e-09	3.90556224377349e-07	0.00412000673890289	0.00442425369595561	0.0157552340203718
LDA	SDP#1179	mmu-miR-7057-5p	Cpt1c	2.5243656177514e-10	2.33836546468564e-09	3.61872402890777e-06	0.00412000673890289	0.00442425369595561	0.00452564404476637
LDA	SDP#1179	mmu-miR-7057-5p	Hps5	2.5243656177514e-10	6.99692193283275e-12	2.47703824342439e-07	0.00412000673890289	0.00442425369595561	0.0220097909829168
LDA	SDP#1179	mmu-miR-7057-5p	Lrrk1	2.5243656177514e-10	5.71796871465534e-07	5.27354228024672e-07	0.00412000673890289	0.00442425369595561	0.0343913764723087
LDA	SDP#1179	mmu-miR-7057-5p	Cep89	2.5243656177514e-10	3.51623464078438e-11	1.6963599339516e-05	0.00412000673890289	0.00442425369595561	0.0111813262521788
LDA	SDP#1179	mmu-miR-7057-5p	Oca2	2.5243656177514e-10	9.66159987681389e-07	4.20324677531662e-05	0.00412000673890289	0.00442425369595561	0.00883152350681852
LDA	SDP#1179	mmu-miR-7057-5p	Zfp719	2.5243656177514e-10	6.28684841847378e-09	0.000774826639155016	0.00412000673890289	0.00442425369595561	0.00843374524966282
LDA	SDP#1179	mmu-miR-7057-5p	Zdhhc13	2.5243656177514e-10	9.1336175531679e-13	3.59450571797253e-07	0.00412000673890289	0.00442425369595561	0.00611836714729258
LDA	SDP#1179	mmu-miR-7057-5p	Gas2	2.5243656177514e-10	2.66291788553134e-10	4.659101963029e-06	0.00412000673890289	0.00442425369595561	0.000954634014438184
LDA	SDP#1179	mmu-miR-7057-5p	Tarsl2	2.5243656177514e-10	1.82988240670599e-05	8.62303469954144e-12	0.00412000673890289	0.00442425369595561	0.0476233763989538
LDA	SDP#1179	mmu-miR-7057-5p	Tjp1	2.5243656177514e-10	0.000387522916392984	1.9534639028385e-07	0.00412000673890289	0.00442425369595561	0.0276176437964176
LDA	SDP#1179	mmu-miR-7057-5p	Synm	2.5243656177514e-10	3.55817097887222e-06	1.09717383187476e-08	0.00412000673890289	0.00442425369595561	0.00377395211069759
LDA	SDP#1179	mmu-miR-7057-5p	Ptpn5	2.5243656177514e-10	1.21234691761074e-06	0.000689310009345865	0.00412000673890289	0.00442425369595561	0.0493206745573709
LDA	SDP#1179	mmu-miR-7057-5p	Tubgcp5	2.5243656177514e-10	2.17830700683223e-12	7.61908532867787e-10	0.00412000673890289	0.00442425369595561	0.00206968311445389
LDA	SDP#1179	mmu-miR-7057-5p	Nudt19	2.5243656177514e-10	3.3506944018355e-14	4.12459203459829e-06	0.00412000673890289	0.00442425369595561	0.00943343629570082
LDA	SDP#1179	mmu-miR-7057-5p	Tbc1d17	2.5243656177514e-10	6.35317106429474e-12	5.04584331649146e-07	0.00412000673890289	0.00442425369595561	0.0108290237256486
LDA	SDP#1179	mmu-miR-7057-5p	Htatip2	2.5243656177514e-10	3.23058127332542e-10	2.94893037281746e-10	0.00412000673890289	0.00442425369595561	0.0324059146409204
LDA	SDP#1179	mmu-miR-7057-5p	Ppp1r15a	2.5243656177514e-10	2.08739350499382e-09	3.47047628123121e-06	0.00412000673890289	0.00442425369595561	0.0227014878633563
LDA	SDP#1179	mmu-miR-7057-5p	Uevld	2.5243656177514e-10	4.12822985487219e-05	0.000359425297257053	0.00412000673890289	0.00442425369595561	0.0203347569540471
LDA	SDP#1179	mmu-miR-7057-5p	E2f8	2.5243656177514e-10	3.81800584838665e-09	0.000233407228742078	0.00412000673890289	0.00442425369595561	0.00272038012460225
LDA	SDP#1179	mmu-miR-7057-5p	Klk6	2.5243656177514e-10	8.01929824112654e-11	6.5365763340214e-06	0.00412000673890289	0.00442425369595561	0.00241595537762754
LDA	SDP#1179	mmu-miR-7057-5p	Ftl1	2.5243656177514e-10	2.56317954884505e-12	1.51650078053323e-06	0.00412000673890289	0.00442425369595561	0.0305947587721883
LDA	SDP#1179	mmu-miR-7057-5p	Lins1	2.5243656177514e-10	5.80600194766123e-11	2.74137272153427e-17	0.00412000673890289	0.00442425369595561	0.000471723021345192
LDA	SDP#1179	mmu-miR-7057-5p	Nell1	2.5243656177514e-10	1.11429605337527e-13	2.92768955949749e-11	0.00412000673890289	0.00442425369595561	0.00174382644206385
LDA	SDP#1179	mmu-miR-7057-5p	Ano5	2.5243656177514e-10	5.59344469848337e-05	1.59230929685158e-07	0.00412000673890289	0.00442425369595561	0.000968854490292515
LDA	SDP#1179	mmu-miR-7057-5p	Zfp658	2.5243656177514e-10	1.57351675975798e-14	1.12104051698223e-06	0.00412000673890289	0.00442425369595561	0.0384037505719904
LDA	SDP#1179	mmu-miR-7057-5p	Adamts17	2.5243656177514e-10	7.03734866840031e-11	1.41738551745022e-20	0.00412000673890289	0.00442425369595561	0.00014623207778412
LDA	SDP#1179	mmu-miR-7057-5p	Rpl18	2.5243656177514e-10	3.5862946275485e-08	1.04812479088479e-05	0.00412000673890289	0.00442425369595561	0.0251196588404226
LDA	SDP#1179	mmu-miR-7057-5p	Snrnp70	2.5243656177514e-10	1.42145362064231e-06	8.05770032397816e-05	0.00412000673890289	0.00442425369595561	0.0317666491636696
LDA	SDP#1179	mmu-miR-7057-5p	Gpatch1	2.5243656177514e-10	1.11952963921653e-14	9.68785029598729e-06	0.00412000673890289	0.00442425369595561	0.024786751884618
LDA	SDP#1179	mmu-miR-7057-5p	Svip	2.5243656177514e-10	6.6857099895889e-09	4.66834773218036e-09	0.00412000673890289	0.00442425369595561	0.0213610124902226
LDA	SDP#1179	mmu-miR-7057-5p	Gm22751	2.5243656177514e-10	1.0534567653522e-14	1.66090732869816e-06	0.00412000673890289	0.00442425369595561	0.00500544916522721
LDA	SDP#1179	mmu-miR-7057-5p	Gm11539	2.5243656177514e-10	1.16141922650425e-12	6.55942134966673e-08	0.00412000673890289	0.00442425369595561	0.0120542278792786
LDA	SDP#1179	mmu-miR-7057-5p	Gm15545	2.5243656177514e-10	2.63958517330571e-11	0.000129549733441973	0.00412000673890289	0.00442425369595561	0.0290454925322015
LDA	SDP#1179	mmu-miR-7057-5p	A230056P14Rik	2.5243656177514e-10	1.83437162888397e-13	7.85845040922787e-16	0.00412000673890289	0.00442425369595561	0.00214833952964826
LDA	SDP#1179	mmu-miR-7057-5p	Gm45713	2.5243656177514e-10	0.000514330686455947	3.39153194195164e-05	0.00412000673890289	0.00442425369595561	0.00282106115313662
LDA	SDP#1179	mmu-miR-7057-5p	Fancf	2.5243656177514e-10	1.85786985542843e-13	3.61234625917055e-10	0.00412000673890289	0.00442425369595561	0.000281535511914336
LDA	SDP#1179	mmu-miR-7057-5p	Slc6a16	2.5243656177514e-10	2.12420073513143e-14	4.84003149467467e-07	0.00412000673890289	0.00442425369595561	0.0111111991395229
LDA	SDP#1179	mmu-miR-7057-5p	2310002F09Rik	2.5243656177514e-10	5.81960912679654e-08	1.19091815779905e-07	0.00412000673890289	0.00442425369595561	0.00359977697221142
LDA	SDP#1179	mmu-miR-7057-5p	1700120C18Rik	2.5243656177514e-10	0.000471745865986732	1.57740211851225e-05	0.00412000673890289	0.00442425369595561	0.0334468725823794
LDA	SDP#1180	mmu-miR-7057-5p	Lrp3	4.96787629841331e-12	4.78275843333611e-06	0.000147722761818521	0.0049791908405837	0.00442425369595561	0.00892301764711114
LDA	SDP#1180	mmu-miR-7057-5p	Tmem143	4.96787629841331e-12	1.40643862587714e-08	0.000159918125625294	0.0049791908405837	0.00442425369595561	0.0254259948161032
LDA	SDP#1180	mmu-miR-7057-5p	Pnkp	4.96787629841331e-12	2.49682253203265e-14	0.000127013070985347	0.0049791908405837	0.00442425369595561	0.0199028269763531
LDA	SDP#1180	mmu-miR-7057-5p	Irf3	4.96787629841331e-12	8.55219667086591e-16	9.18142104216349e-08	0.0049791908405837	0.00442425369595561	0.0170441950019929
LDA	SDP#1180	mmu-miR-7057-5p	Nosip	4.96787629841331e-12	4.17683760847103e-15	0.000119894551167259	0.0049791908405837	0.00442425369595561	0.0194142851969265
LDA	SDP#1180	mmu-miR-7057-5p	Saal1	4.96787629841331e-12	5.46376762168493e-12	3.90556224377349e-07	0.0049791908405837	0.00442425369595561	0.0157552340203718
LDA	SDP#1180	mmu-miR-7057-5p	Cpt1c	4.96787629841331e-12	2.10787313983025e-09	3.61872402890777e-06	0.0049791908405837	0.00442425369595561	0.00452564404476637
LDA	SDP#1180	mmu-miR-7057-5p	Hps5	4.96787629841331e-12	1.44256513320837e-14	2.47703824342439e-07	0.0049791908405837	0.00442425369595561	0.0220097909829168
LDA	SDP#1180	mmu-miR-7057-5p	Lrrk1	4.96787629841331e-12	1.22823444045446e-06	5.27354228024672e-07	0.0049791908405837	0.00442425369595561	0.0343913764723087
LDA	SDP#1180	mmu-miR-7057-5p	Cep89	4.96787629841331e-12	2.51942512109617e-11	1.6963599339516e-05	0.0049791908405837	0.00442425369595561	0.0111813262521788
LDA	SDP#1180	mmu-miR-7057-5p	Oca2	4.96787629841331e-12	2.58679143150986e-06	4.20324677531662e-05	0.0049791908405837	0.00442425369595561	0.00883152350681852
LDA	SDP#1180	mmu-miR-7057-5p	Zfp719	4.96787629841331e-12	3.10820672625746e-08	0.000774826639155016	0.0049791908405837	0.00442425369595561	0.00843374524966282
LDA	SDP#1180	mmu-miR-7057-5p	Zdhhc13	4.96787629841331e-12	3.75686329623123e-13	3.59450571797253e-07	0.0049791908405837	0.00442425369595561	0.00611836714729258
LDA	SDP#1180	mmu-miR-7057-5p	Gas2	4.96787629841331e-12	1.30568026819992e-08	4.659101963029e-06	0.0049791908405837	0.00442425369595561	0.000954634014438184
LDA	SDP#1180	mmu-miR-7057-5p	Asb7	4.96787629841331e-12	9.70375299236464e-05	3.45682501307893e-07	0.0049791908405837	0.00442425369595561	0.0354344745717901
LDA	SDP#1180	mmu-miR-7057-5p	Tarsl2	4.96787629841331e-12	7.6701257791974e-07	8.62303469954144e-12	0.0049791908405837	0.00442425369595561	0.0476233763989538
LDA	SDP#1180	mmu-miR-7057-5p	Tjp1	4.96787629841331e-12	6.21019368186261e-05	1.9534639028385e-07	0.0049791908405837	0.00442425369595561	0.0276176437964176
LDA	SDP#1180	mmu-miR-7057-5p	Synm	4.96787629841331e-12	7.60836456070962e-07	1.09717383187476e-08	0.0049791908405837	0.00442425369595561	0.00377395211069759
LDA	SDP#1180	mmu-miR-7057-5p	Ptpn5	4.96787629841331e-12	9.47191310774381e-07	0.000689310009345865	0.0049791908405837	0.00442425369595561	0.0493206745573709
LDA	SDP#1180	mmu-miR-7057-5p	Tubgcp5	4.96787629841331e-12	4.9926289095e-11	7.61908532867787e-10	0.0049791908405837	0.00442425369595561	0.00206968311445389
LDA	SDP#1180	mmu-miR-7057-5p	Nudt19	4.96787629841331e-12	8.75785942319857e-14	4.12459203459829e-06	0.0049791908405837	0.00442425369595561	0.00943343629570082
LDA	SDP#1180	mmu-miR-7057-5p	Tbc1d17	4.96787629841331e-12	7.06523527757193e-13	5.04584331649146e-07	0.0049791908405837	0.00442425369595561	0.0108290237256486
LDA	SDP#1180	mmu-miR-7057-5p	Htatip2	4.96787629841331e-12	8.2762724640216e-12	2.94893037281746e-10	0.0049791908405837	0.00442425369595561	0.0324059146409204
LDA	SDP#1180	mmu-miR-7057-5p	Ppp1r15a	4.96787629841331e-12	1.50424324860503e-10	3.47047628123121e-06	0.0049791908405837	0.00442425369595561	0.0227014878633563
LDA	SDP#1180	mmu-miR-7057-5p	Uevld	4.96787629841331e-12	4.90549588297299e-06	0.000359425297257053	0.0049791908405837	0.00442425369595561	0.0203347569540471
LDA	SDP#1180	mmu-miR-7057-5p	E2f8	4.96787629841331e-12	4.95924765946498e-08	0.000233407228742078	0.0049791908405837	0.00442425369595561	0.00272038012460225
LDA	SDP#1180	mmu-miR-7057-5p	Klk6	4.96787629841331e-12	1.51144673782925e-12	6.5365763340214e-06	0.0049791908405837	0.00442425369595561	0.00241595537762754
LDA	SDP#1180	mmu-miR-7057-5p	Ftl1	4.96787629841331e-12	1.0822409753144e-15	1.51650078053323e-06	0.0049791908405837	0.00442425369595561	0.0305947587721883
LDA	SDP#1180	mmu-miR-7057-5p	Lins1	4.96787629841331e-12	1.4356362167806e-11	2.74137272153427e-17	0.0049791908405837	0.00442425369595561	0.000471723021345192
LDA	SDP#1180	mmu-miR-7057-5p	Nell1	4.96787629841331e-12	1.3924043488489e-14	2.92768955949749e-11	0.0049791908405837	0.00442425369595561	0.00174382644206385
LDA	SDP#1180	mmu-miR-7057-5p	Ano5	4.96787629841331e-12	5.40043365221796e-05	1.59230929685158e-07	0.0049791908405837	0.00442425369595561	0.000968854490292515
LDA	SDP#1180	mmu-miR-7057-5p	Zfp658	4.96787629841331e-12	4.64746123317188e-16	1.12104051698223e-06	0.0049791908405837	0.00442425369595561	0.0384037505719904
LDA	SDP#1180	mmu-miR-7057-5p	Adamts17	4.96787629841331e-12	3.13645453255969e-12	1.41738551745022e-20	0.0049791908405837	0.00442425369595561	0.00014623207778412
LDA	SDP#1180	mmu-miR-7057-5p	Rpl18	4.96787629841331e-12	3.24126170518067e-09	1.04812479088479e-05	0.0049791908405837	0.00442425369595561	0.0251196588404226
LDA	SDP#1180	mmu-miR-7057-5p	Snrnp70	4.96787629841331e-12	3.97291589416943e-07	8.05770032397816e-05	0.0049791908405837	0.00442425369595561	0.0317666491636696
LDA	SDP#1180	mmu-miR-7057-5p	Gpatch1	4.96787629841331e-12	1.55789053683558e-14	9.68785029598729e-06	0.0049791908405837	0.00442425369595561	0.024786751884618
LDA	SDP#1180	mmu-miR-7057-5p	Svip	4.96787629841331e-12	4.5197347634014e-10	4.66834773218036e-09	0.0049791908405837	0.00442425369595561	0.0213610124902226
LDA	SDP#1180	mmu-miR-7057-5p	Gm22751	4.96787629841331e-12	1.37571917881437e-17	1.66090732869816e-06	0.0049791908405837	0.00442425369595561	0.00500544916522721
LDA	SDP#1180	mmu-miR-7057-5p	Gm11539	4.96787629841331e-12	5.84506106221267e-16	6.55942134966673e-08	0.0049791908405837	0.00442425369595561	0.0120542278792786
LDA	SDP#1180	mmu-miR-7057-5p	Gm12144	4.96787629841331e-12	0.000721677594934837	0.000824743262779903	0.0049791908405837	0.00442425369595561	0.00389214468463752
LDA	SDP#1180	mmu-miR-7057-5p	Gm15545	4.96787629841331e-12	1.71258799953844e-11	0.000129549733441973	0.0049791908405837	0.00442425369595561	0.0290454925322015
LDA	SDP#1180	mmu-miR-7057-5p	A230056P14Rik	4.96787629841331e-12	1.85991883713286e-16	7.85845040922787e-16	0.0049791908405837	0.00442425369595561	0.00214833952964826
LDA	SDP#1180	mmu-miR-7057-5p	Gm45713	4.96787629841331e-12	0.00062618610346813	3.39153194195164e-05	0.0049791908405837	0.00442425369595561	0.00282106115313662
LDA	SDP#1180	mmu-miR-7057-5p	Fancf	4.96787629841331e-12	1.68804109600096e-16	3.61234625917055e-10	0.0049791908405837	0.00442425369595561	0.000281535511914336
LDA	SDP#1180	mmu-miR-7057-5p	Slc6a16	4.96787629841331e-12	3.25326725110608e-17	4.84003149467467e-07	0.0049791908405837	0.00442425369595561	0.0111111991395229
LDA	SDP#1180	mmu-miR-7057-5p	2310002F09Rik	4.96787629841331e-12	8.59693602464333e-10	1.19091815779905e-07	0.0049791908405837	0.00442425369595561	0.00359977697221142
LDA	SDP#1180	mmu-miR-7057-5p	1700120C18Rik	4.96787629841331e-12	6.12162964820647e-05	1.57740211851225e-05	0.0049791908405837	0.00442425369595561	0.0334468725823794
LDA	SDP#1181	mmu-miR-7057-5p	Lrp3	2.53930088883245e-10	6.80712044859159e-06	0.000147722761818521	0.0026012536546219	0.00442425369595561	0.00892301764711114
LDA	SDP#1181	mmu-miR-7057-5p	Tmem143	2.53930088883245e-10	2.52748533218144e-09	0.000159918125625294	0.0026012536546219	0.00442425369595561	0.0254259948161032
LDA	SDP#1181	mmu-miR-7057-5p	Pnkp	2.53930088883245e-10	4.846775261866e-16	0.000127013070985347	0.0026012536546219	0.00442425369595561	0.0199028269763531
LDA	SDP#1181	mmu-miR-7057-5p	Irf3	2.53930088883245e-10	1.28906352430377e-18	9.18142104216349e-08	0.0026012536546219	0.00442425369595561	0.0170441950019929
LDA	SDP#1181	mmu-miR-7057-5p	Nosip	2.53930088883245e-10	3.00191365326798e-18	0.000119894551167259	0.0026012536546219	0.00442425369595561	0.0194142851969265
LDA	SDP#1181	mmu-miR-7057-5p	Saal1	2.53930088883245e-10	7.28687224011795e-14	3.90556224377349e-07	0.0026012536546219	0.00442425369595561	0.0157552340203718
LDA	SDP#1181	mmu-miR-7057-5p	Cpt1c	2.53930088883245e-10	7.44229260427057e-11	3.61872402890777e-06	0.0026012536546219	0.00442425369595561	0.00452564404476637
LDA	SDP#1181	mmu-miR-7057-5p	Hps5	2.53930088883245e-10	3.02654208313696e-16	2.47703824342439e-07	0.0026012536546219	0.00442425369595561	0.0220097909829168
LDA	SDP#1181	mmu-miR-7057-5p	Lrrk1	2.53930088883245e-10	2.65911468458249e-06	5.27354228024672e-07	0.0026012536546219	0.00442425369595561	0.0343913764723087
LDA	SDP#1181	mmu-miR-7057-5p	Cep89	2.53930088883245e-10	1.52963031743132e-10	1.6963599339516e-05	0.0026012536546219	0.00442425369595561	0.0111813262521788
LDA	SDP#1181	mmu-miR-7057-5p	Oca2	2.53930088883245e-10	2.55425531107615e-05	4.20324677531662e-05	0.0026012536546219	0.00442425369595561	0.00883152350681852
LDA	SDP#1181	mmu-miR-7057-5p	Zfp719	2.53930088883245e-10	3.00134969193763e-10	0.000774826639155016	0.0026012536546219	0.00442425369595561	0.00843374524966282
LDA	SDP#1181	mmu-miR-7057-5p	Zdhhc13	2.53930088883245e-10	2.15975094236746e-15	3.59450571797253e-07	0.0026012536546219	0.00442425369595561	0.00611836714729258
LDA	SDP#1181	mmu-miR-7057-5p	Gas2	2.53930088883245e-10	1.05870856353195e-08	4.659101963029e-06	0.0026012536546219	0.00442425369595561	0.000954634014438184
LDA	SDP#1181	mmu-miR-7057-5p	Asb7	2.53930088883245e-10	0.000651320159901966	3.45682501307893e-07	0.0026012536546219	0.00442425369595561	0.0354344745717901
LDA	SDP#1181	mmu-miR-7057-5p	Tarsl2	2.53930088883245e-10	1.00096502036785e-05	8.62303469954144e-12	0.0026012536546219	0.00442425369595561	0.0476233763989538
LDA	SDP#1181	mmu-miR-7057-5p	Tjp1	2.53930088883245e-10	0.000367363722929691	1.9534639028385e-07	0.0026012536546219	0.00442425369595561	0.0276176437964176
LDA	SDP#1181	mmu-miR-7057-5p	Synm	2.53930088883245e-10	7.75561824237004e-07	1.09717383187476e-08	0.0026012536546219	0.00442425369595561	0.00377395211069759
LDA	SDP#1181	mmu-miR-7057-5p	Ptpn5	2.53930088883245e-10	4.20590745508343e-07	0.000689310009345865	0.0026012536546219	0.00442425369595561	0.0493206745573709
LDA	SDP#1181	mmu-miR-7057-5p	Tubgcp5	2.53930088883245e-10	4.60418589605364e-10	7.61908532867787e-10	0.0026012536546219	0.00442425369595561	0.00206968311445389
LDA	SDP#1181	mmu-miR-7057-5p	Nudt19	2.53930088883245e-10	1.54353620477875e-11	4.12459203459829e-06	0.0026012536546219	0.00442425369595561	0.00943343629570082
LDA	SDP#1181	mmu-miR-7057-5p	Tbc1d17	2.53930088883245e-10	8.05210399444391e-15	5.04584331649146e-07	0.0026012536546219	0.00442425369595561	0.0108290237256486
LDA	SDP#1181	mmu-miR-7057-5p	Htatip2	2.53930088883245e-10	1.55049314845409e-10	2.94893037281746e-10	0.0026012536546219	0.00442425369595561	0.0324059146409204
LDA	SDP#1181	mmu-miR-7057-5p	Ppp1r15a	2.53930088883245e-10	4.71751679088109e-12	3.47047628123121e-06	0.0026012536546219	0.00442425369595561	0.0227014878633563
LDA	SDP#1181	mmu-miR-7057-5p	Uevld	2.53930088883245e-10	4.50593299413122e-06	0.000359425297257053	0.0026012536546219	0.00442425369595561	0.0203347569540471
LDA	SDP#1181	mmu-miR-7057-5p	E2f8	2.53930088883245e-10	3.67406939789441e-09	0.000233407228742078	0.0026012536546219	0.00442425369595561	0.00272038012460225
LDA	SDP#1181	mmu-miR-7057-5p	Klk6	2.53930088883245e-10	7.17588455901507e-13	6.5365763340214e-06	0.0026012536546219	0.00442425369595561	0.00241595537762754
LDA	SDP#1181	mmu-miR-7057-5p	Ftl1	2.53930088883245e-10	2.42931121135771e-16	1.51650078053323e-06	0.0026012536546219	0.00442425369595561	0.0305947587721883
LDA	SDP#1181	mmu-miR-7057-5p	Lins1	2.53930088883245e-10	5.02413564795624e-11	2.74137272153427e-17	0.0026012536546219	0.00442425369595561	0.000471723021345192
LDA	SDP#1181	mmu-miR-7057-5p	Nell1	2.53930088883245e-10	1.58646792903195e-12	2.92768955949749e-11	0.0026012536546219	0.00442425369595561	0.00174382644206385
LDA	SDP#1181	mmu-miR-7057-5p	Ano5	2.53930088883245e-10	0.000117072204408638	1.59230929685158e-07	0.0026012536546219	0.00442425369595561	0.000968854490292515
LDA	SDP#1181	mmu-miR-7057-5p	Zfp658	2.53930088883245e-10	3.1659303200143e-18	1.12104051698223e-06	0.0026012536546219	0.00442425369595561	0.0384037505719904
LDA	SDP#1181	mmu-miR-7057-5p	Adamts17	2.53930088883245e-10	2.29299048489247e-10	1.41738551745022e-20	0.0026012536546219	0.00442425369595561	0.00014623207778412
LDA	SDP#1181	mmu-miR-7057-5p	Rpl18	2.53930088883245e-10	1.4789979317365e-09	1.04812479088479e-05	0.0026012536546219	0.00442425369595561	0.0251196588404226
LDA	SDP#1181	mmu-miR-7057-5p	Snrnp70	2.53930088883245e-10	1.18954574123293e-07	8.05770032397816e-05	0.0026012536546219	0.00442425369595561	0.0317666491636696
LDA	SDP#1181	mmu-miR-7057-5p	Gpatch1	2.53930088883245e-10	1.07942751637767e-12	9.68785029598729e-06	0.0026012536546219	0.00442425369595561	0.024786751884618
LDA	SDP#1181	mmu-miR-7057-5p	Svip	2.53930088883245e-10	8.90672377763785e-08	4.66834773218036e-09	0.0026012536546219	0.00442425369595561	0.0213610124902226
LDA	SDP#1181	mmu-miR-7057-5p	Gm22751	2.53930088883245e-10	1.00341656231943e-20	1.66090732869816e-06	0.0026012536546219	0.00442425369595561	0.00500544916522721
LDA	SDP#1181	mmu-miR-7057-5p	Gm11539	2.53930088883245e-10	3.0669587900852e-18	6.55942134966673e-08	0.0026012536546219	0.00442425369595561	0.0120542278792786
LDA	SDP#1181	mmu-miR-7057-5p	Gm12144	2.53930088883245e-10	0.00051736655741468	0.000824743262779903	0.0026012536546219	0.00442425369595561	0.00389214468463752
LDA	SDP#1181	mmu-miR-7057-5p	Gm15545	2.53930088883245e-10	1.29148901692182e-13	0.000129549733441973	0.0026012536546219	0.00442425369595561	0.0290454925322015
LDA	SDP#1181	mmu-miR-7057-5p	A230056P14Rik	2.53930088883245e-10	1.95118477835149e-14	7.85845040922787e-16	0.0026012536546219	0.00442425369595561	0.00214833952964826
LDA	SDP#1181	mmu-miR-7057-5p	Gm45713	2.53930088883245e-10	0.000377163443254069	3.39153194195164e-05	0.0026012536546219	0.00442425369595561	0.00282106115313662
LDA	SDP#1181	mmu-miR-7057-5p	Fancf	2.53930088883245e-10	1.04874013238378e-14	3.61234625917055e-10	0.0026012536546219	0.00442425369595561	0.000281535511914336
LDA	SDP#1181	mmu-miR-7057-5p	Slc6a16	2.53930088883245e-10	1.07611622210901e-21	4.84003149467467e-07	0.0026012536546219	0.00442425369595561	0.0111111991395229
LDA	SDP#1181	mmu-miR-7057-5p	2310002F09Rik	2.53930088883245e-10	1.33298815884829e-10	1.19091815779905e-07	0.0026012536546219	0.00442425369595561	0.00359977697221142
LDA	SDP#1181	mmu-miR-7057-5p	1700120C18Rik	2.53930088883245e-10	0.000154759742081696	1.57740211851225e-05	0.0026012536546219	0.00442425369595561	0.0334468725823794
LDA	SDP#1182	mmu-miR-7057-5p	Lrp3	2.53930088883245e-10	5.58100118444495e-06	0.000147722761818521	0.00263411905288599	0.00442425369595561	0.00892301764711114
LDA	SDP#1182	mmu-miR-7057-5p	Tmem143	2.53930088883245e-10	7.17366268427624e-11	0.000159918125625294	0.00263411905288599	0.00442425369595561	0.0254259948161032
LDA	SDP#1182	mmu-miR-7057-5p	Pnkp	2.53930088883245e-10	1.12500841674947e-18	0.000127013070985347	0.00263411905288599	0.00442425369595561	0.0199028269763531
LDA	SDP#1182	mmu-miR-7057-5p	Irf3	2.53930088883245e-10	4.23746441507921e-23	9.18142104216349e-08	0.00263411905288599	0.00442425369595561	0.0170441950019929
LDA	SDP#1182	mmu-miR-7057-5p	Nosip	2.53930088883245e-10	2.30773161683787e-23	0.000119894551167259	0.00263411905288599	0.00442425369595561	0.0194142851969265
LDA	SDP#1182	mmu-miR-7057-5p	Saal1	2.53930088883245e-10	4.90607090853546e-18	3.90556224377349e-07	0.00263411905288599	0.00442425369595561	0.0157552340203718
LDA	SDP#1182	mmu-miR-7057-5p	Cpt1c	2.53930088883245e-10	3.15782509456493e-15	3.61872402890777e-06	0.00263411905288599	0.00442425369595561	0.00452564404476637
LDA	SDP#1182	mmu-miR-7057-5p	Hps5	2.53930088883245e-10	3.89272593690018e-19	2.47703824342439e-07	0.00263411905288599	0.00442425369595561	0.0220097909829168
LDA	SDP#1182	mmu-miR-7057-5p	Lrrk1	2.53930088883245e-10	1.66069936049998e-06	5.27354228024672e-07	0.00263411905288599	0.00442425369595561	0.0343913764723087
LDA	SDP#1182	mmu-miR-7057-5p	Cep89	2.53930088883245e-10	8.0953464243544e-08	1.6963599339516e-05	0.00263411905288599	0.00442425369595561	0.0111813262521788
LDA	SDP#1182	mmu-miR-7057-5p	Oca2	2.53930088883245e-10	2.2298246378474e-06	4.20324677531662e-05	0.00263411905288599	0.00442425369595561	0.00883152350681852
LDA	SDP#1182	mmu-miR-7057-5p	Zfp719	2.53930088883245e-10	3.17443291194809e-13	0.000774826639155016	0.00263411905288599	0.00442425369595561	0.00843374524966282
LDA	SDP#1182	mmu-miR-7057-5p	Zdhhc13	2.53930088883245e-10	7.95522671381226e-17	3.59450571797253e-07	0.00263411905288599	0.00442425369595561	0.00611836714729258
LDA	SDP#1182	mmu-miR-7057-5p	Gas2	2.53930088883245e-10	7.42072226961068e-08	4.659101963029e-06	0.00263411905288599	0.00442425369595561	0.000954634014438184
LDA	SDP#1182	mmu-miR-7057-5p	Asb7	2.53930088883245e-10	0.000305963760261165	3.45682501307893e-07	0.00263411905288599	0.00442425369595561	0.0354344745717901
LDA	SDP#1182	mmu-miR-7057-5p	Tarsl2	2.53930088883245e-10	4.66772804789479e-06	8.62303469954144e-12	0.00263411905288599	0.00442425369595561	0.0476233763989538
LDA	SDP#1182	mmu-miR-7057-5p	Tjp1	2.53930088883245e-10	7.98614811911361e-05	1.9534639028385e-07	0.00263411905288599	0.00442425369595561	0.0276176437964176
LDA	SDP#1182	mmu-miR-7057-5p	Synm	2.53930088883245e-10	2.43447357210594e-06	1.09717383187476e-08	0.00263411905288599	0.00442425369595561	0.00377395211069759
LDA	SDP#1182	mmu-miR-7057-5p	Ptpn5	2.53930088883245e-10	5.43757096671029e-09	0.000689310009345865	0.00263411905288599	0.00442425369595561	0.0493206745573709
LDA	SDP#1182	mmu-miR-7057-5p	Tubgcp5	2.53930088883245e-10	6.43334882078501e-10	7.61908532867787e-10	0.00263411905288599	0.00442425369595561	0.00206968311445389
LDA	SDP#1182	mmu-miR-7057-5p	Nudt19	2.53930088883245e-10	3.18895603064851e-09	4.12459203459829e-06	0.00263411905288599	0.00442425369595561	0.00943343629570082
LDA	SDP#1182	mmu-miR-7057-5p	Tbc1d17	2.53930088883245e-10	2.47334355858917e-26	5.04584331649146e-07	0.00263411905288599	0.00442425369595561	0.0108290237256486
LDA	SDP#1182	mmu-miR-7057-5p	Htatip2	2.53930088883245e-10	6.06577571553471e-11	2.94893037281746e-10	0.00263411905288599	0.00442425369595561	0.0324059146409204
LDA	SDP#1182	mmu-miR-7057-5p	Ppp1r15a	2.53930088883245e-10	2.1790294411375e-18	3.47047628123121e-06	0.00263411905288599	0.00442425369595561	0.0227014878633563
LDA	SDP#1182	mmu-miR-7057-5p	Uevld	2.53930088883245e-10	3.61800269545793e-08	0.000359425297257053	0.00263411905288599	0.00442425369595561	0.0203347569540471
LDA	SDP#1182	mmu-miR-7057-5p	E2f8	2.53930088883245e-10	3.19305284016472e-11	0.000233407228742078	0.00263411905288599	0.00442425369595561	0.00272038012460225
LDA	SDP#1182	mmu-miR-7057-5p	Klk6	2.53930088883245e-10	9.36164055603786e-16	6.5365763340214e-06	0.00263411905288599	0.00442425369595561	0.00241595537762754
LDA	SDP#1182	mmu-miR-7057-5p	Ftl1	2.53930088883245e-10	1.57451529986472e-23	1.51650078053323e-06	0.00263411905288599	0.00442425369595561	0.0305947587721883
LDA	SDP#1182	mmu-miR-7057-5p	Lins1	2.53930088883245e-10	1.41095853484181e-11	2.74137272153427e-17	0.00263411905288599	0.00442425369595561	0.000471723021345192
LDA	SDP#1182	mmu-miR-7057-5p	Nell1	2.53930088883245e-10	1.17746872138336e-13	2.92768955949749e-11	0.00263411905288599	0.00442425369595561	0.00174382644206385
LDA	SDP#1182	mmu-miR-7057-5p	Ano5	2.53930088883245e-10	0.000160726182186288	1.59230929685158e-07	0.00263411905288599	0.00442425369595561	0.000968854490292515
LDA	SDP#1182	mmu-miR-7057-5p	Zfp658	2.53930088883245e-10	1.5751846059501e-26	1.12104051698223e-06	0.00263411905288599	0.00442425369595561	0.0384037505719904
LDA	SDP#1182	mmu-miR-7057-5p	Adamts17	2.53930088883245e-10	1.74811293647485e-10	1.41738551745022e-20	0.00263411905288599	0.00442425369595561	0.00014623207778412
LDA	SDP#1182	mmu-miR-7057-5p	Rpl18	2.53930088883245e-10	3.66998509770095e-15	1.04812479088479e-05	0.00263411905288599	0.00442425369595561	0.0251196588404226
LDA	SDP#1182	mmu-miR-7057-5p	Snrnp70	2.53930088883245e-10	1.1142141191088e-09	8.05770032397816e-05	0.00263411905288599	0.00442425369595561	0.0317666491636696
LDA	SDP#1182	mmu-miR-7057-5p	Gpatch1	2.53930088883245e-10	3.3125749957036e-09	9.68785029598729e-06	0.00263411905288599	0.00442425369595561	0.024786751884618
LDA	SDP#1182	mmu-miR-7057-5p	Svip	2.53930088883245e-10	3.76416217962248e-08	4.66834773218036e-09	0.00263411905288599	0.00442425369595561	0.0213610124902226
LDA	SDP#1182	mmu-miR-7057-5p	Gm22751	2.53930088883245e-10	1.53772628054127e-27	1.66090732869816e-06	0.00263411905288599	0.00442425369595561	0.00500544916522721
LDA	SDP#1182	mmu-miR-7057-5p	Gm11539	2.53930088883245e-10	3.43742030575565e-24	6.55942134966673e-08	0.00263411905288599	0.00442425369595561	0.0120542278792786
LDA	SDP#1182	mmu-miR-7057-5p	Gm15545	2.53930088883245e-10	2.15530821662948e-17	0.000129549733441973	0.00263411905288599	0.00442425369595561	0.0290454925322015
LDA	SDP#1182	mmu-miR-7057-5p	A230056P14Rik	2.53930088883245e-10	3.46946743746217e-15	7.85845040922787e-16	0.00263411905288599	0.00442425369595561	0.00214833952964826
LDA	SDP#1182	mmu-miR-7057-5p	Gm45713	2.53930088883245e-10	8.58562426083764e-06	3.39153194195164e-05	0.00263411905288599	0.00442425369595561	0.00282106115313662
LDA	SDP#1182	mmu-miR-7057-5p	Fancf	2.53930088883245e-10	2.4332239547331e-14	3.61234625917055e-10	0.00263411905288599	0.00442425369595561	0.000281535511914336
LDA	SDP#1182	mmu-miR-7057-5p	Slc6a16	2.53930088883245e-10	2.86988064140081e-35	4.84003149467467e-07	0.00263411905288599	0.00442425369595561	0.0111111991395229
LDA	SDP#1182	mmu-miR-7057-5p	2310002F09Rik	2.53930088883245e-10	1.44196843923165e-12	1.19091815779905e-07	0.00263411905288599	0.00442425369595561	0.00359977697221142
LDA	SDP#1182	mmu-miR-7057-5p	1700120C18Rik	2.53930088883245e-10	6.2588015018961e-05	1.57740211851225e-05	0.00263411905288599	0.00442425369595561	0.0334468725823794
LDA	SDP#1183	mmu-miR-7057-5p	Lrp3	1.52274985735109e-09	0.000265894972832375	0.000147722761818521	0.012461499169769	0.00442425369595561	0.00892301764711114
LDA	SDP#1183	mmu-miR-7057-5p	Tmem143	1.52274985735109e-09	1.21331410581826e-14	0.000159918125625294	0.012461499169769	0.00442425369595561	0.0254259948161032
LDA	SDP#1183	mmu-miR-7057-5p	Pnkp	1.52274985735109e-09	3.01359261632497e-28	0.000127013070985347	0.012461499169769	0.00442425369595561	0.0199028269763531
LDA	SDP#1183	mmu-miR-7057-5p	Irf3	1.52274985735109e-09	2.1703274452615e-36	9.18142104216349e-08	0.012461499169769	0.00442425369595561	0.0170441950019929
LDA	SDP#1183	mmu-miR-7057-5p	Nosip	1.52274985735109e-09	2.51662139175029e-32	0.000119894551167259	0.012461499169769	0.00442425369595561	0.0194142851969265
LDA	SDP#1183	mmu-miR-7057-5p	Saal1	1.52274985735109e-09	6.34437579522342e-24	3.90556224377349e-07	0.012461499169769	0.00442425369595561	0.0157552340203718
LDA	SDP#1183	mmu-miR-7057-5p	Cpt1c	1.52274985735109e-09	5.98927658771749e-17	3.61872402890777e-06	0.012461499169769	0.00442425369595561	0.00452564404476637
LDA	SDP#1183	mmu-miR-7057-5p	Hps5	1.52274985735109e-09	7.67821652062317e-25	2.47703824342439e-07	0.012461499169769	0.00442425369595561	0.0220097909829168
LDA	SDP#1183	mmu-miR-7057-5p	Lrrk1	1.52274985735109e-09	7.22589743177205e-07	5.27354228024672e-07	0.012461499169769	0.00442425369595561	0.0343913764723087
LDA	SDP#1183	mmu-miR-7057-5p	Cep89	1.52274985735109e-09	2.41413788935336e-06	1.6963599339516e-05	0.012461499169769	0.00442425369595561	0.0111813262521788
LDA	SDP#1183	mmu-miR-7057-5p	Oca2	1.52274985735109e-09	1.71863497722252e-05	4.20324677531662e-05	0.012461499169769	0.00442425369595561	0.00883152350681852
LDA	SDP#1183	mmu-miR-7057-5p	Zfp719	1.52274985735109e-09	4.8616814695046e-17	0.000774826639155016	0.012461499169769	0.00442425369595561	0.00843374524966282
LDA	SDP#1183	mmu-miR-7057-5p	Zdhhc13	1.52274985735109e-09	1.28749625441115e-20	3.59450571797253e-07	0.012461499169769	0.00442425369595561	0.00611836714729258
LDA	SDP#1183	mmu-miR-7057-5p	Gas2	1.52274985735109e-09	7.18330146369765e-07	4.659101963029e-06	0.012461499169769	0.00442425369595561	0.000954634014438184
LDA	SDP#1183	mmu-miR-7057-5p	Asb7	1.52274985735109e-09	0.000766460334534625	3.45682501307893e-07	0.012461499169769	0.00442425369595561	0.0354344745717901
LDA	SDP#1183	mmu-miR-7057-5p	Tarsl2	1.52274985735109e-09	6.65678597403787e-06	8.62303469954144e-12	0.012461499169769	0.00442425369595561	0.0476233763989538
LDA	SDP#1183	mmu-miR-7057-5p	Tjp1	1.52274985735109e-09	3.21144117647999e-05	1.9534639028385e-07	0.012461499169769	0.00442425369595561	0.0276176437964176
LDA	SDP#1183	mmu-miR-7057-5p	Synm	1.52274985735109e-09	8.01077899638934e-07	1.09717383187476e-08	0.012461499169769	0.00442425369595561	0.00377395211069759
LDA	SDP#1183	mmu-miR-7057-5p	Ptpn5	1.52274985735109e-09	2.42578602016845e-10	0.000689310009345865	0.012461499169769	0.00442425369595561	0.0493206745573709
LDA	SDP#1183	mmu-miR-7057-5p	Tubgcp5	1.52274985735109e-09	1.14511572510378e-09	7.61908532867787e-10	0.012461499169769	0.00442425369595561	0.00206968311445389
LDA	SDP#1183	mmu-miR-7057-5p	Nudt19	1.52274985735109e-09	3.24542325171088e-07	4.12459203459829e-06	0.012461499169769	0.00442425369595561	0.00943343629570082
LDA	SDP#1183	mmu-miR-7057-5p	Tbc1d17	1.52274985735109e-09	1.56618126907584e-46	5.04584331649146e-07	0.012461499169769	0.00442425369595561	0.0108290237256486
LDA	SDP#1183	mmu-miR-7057-5p	Htatip2	1.52274985735109e-09	1.28568578806219e-15	2.94893037281746e-10	0.012461499169769	0.00442425369595561	0.0324059146409204
LDA	SDP#1183	mmu-miR-7057-5p	Ppp1r15a	1.52274985735109e-09	2.16715362170621e-26	3.47047628123121e-06	0.012461499169769	0.00442425369595561	0.0227014878633563
LDA	SDP#1183	mmu-miR-7057-5p	Uevld	1.52274985735109e-09	6.51013835611031e-11	0.000359425297257053	0.012461499169769	0.00442425369595561	0.0203347569540471
LDA	SDP#1183	mmu-miR-7057-5p	E2f8	1.52274985735109e-09	4.51585557611205e-11	0.000233407228742078	0.012461499169769	0.00442425369595561	0.00272038012460225
LDA	SDP#1183	mmu-miR-7057-5p	Klk6	1.52274985735109e-09	4.10678669051806e-16	6.5365763340214e-06	0.012461499169769	0.00442425369595561	0.00241595537762754
LDA	SDP#1183	mmu-miR-7057-5p	Ftl1	1.52274985735109e-09	1.9344916485499e-27	1.51650078053323e-06	0.012461499169769	0.00442425369595561	0.0305947587721883
LDA	SDP#1183	mmu-miR-7057-5p	Lins1	1.52274985735109e-09	5.80678717816169e-11	2.74137272153427e-17	0.012461499169769	0.00442425369595561	0.000471723021345192
LDA	SDP#1183	mmu-miR-7057-5p	Nell1	1.52274985735109e-09	6.73798717824877e-15	2.92768955949749e-11	0.012461499169769	0.00442425369595561	0.00174382644206385
LDA	SDP#1183	mmu-miR-7057-5p	Ano5	1.52274985735109e-09	4.94090140094324e-05	1.59230929685158e-07	0.012461499169769	0.00442425369595561	0.000968854490292515
LDA	SDP#1183	mmu-miR-7057-5p	Zfp658	1.52274985735109e-09	8.81255280363441e-49	1.12104051698223e-06	0.012461499169769	0.00442425369595561	0.0384037505719904
LDA	SDP#1183	mmu-miR-7057-5p	Adamts17	1.52274985735109e-09	2.34735253525748e-09	1.41738551745022e-20	0.012461499169769	0.00442425369595561	0.00014623207778412
LDA	SDP#1183	mmu-miR-7057-5p	Rpl18	1.52274985735109e-09	5.67491342644376e-20	1.04812479088479e-05	0.012461499169769	0.00442425369595561	0.0251196588404226
LDA	SDP#1183	mmu-miR-7057-5p	Snrnp70	1.52274985735109e-09	4.69332450704053e-10	8.05770032397816e-05	0.012461499169769	0.00442425369595561	0.0317666491636696
LDA	SDP#1183	mmu-miR-7057-5p	Gpatch1	1.52274985735109e-09	5.25033592126331e-08	9.68785029598729e-06	0.012461499169769	0.00442425369595561	0.024786751884618
LDA	SDP#1183	mmu-miR-7057-5p	Svip	1.52274985735109e-09	2.59232439908727e-08	4.66834773218036e-09	0.012461499169769	0.00442425369595561	0.0213610124902226
LDA	SDP#1183	mmu-miR-7057-5p	Gm22751	1.52274985735109e-09	1.63484146052122e-49	1.66090732869816e-06	0.012461499169769	0.00442425369595561	0.00500544916522721
LDA	SDP#1183	mmu-miR-7057-5p	Gm11539	1.52274985735109e-09	1.74533543897311e-40	6.55942134966673e-08	0.012461499169769	0.00442425369595561	0.0120542278792786
LDA	SDP#1183	mmu-miR-7057-5p	Gm15545	1.52274985735109e-09	6.66776311355027e-30	0.000129549733441973	0.012461499169769	0.00442425369595561	0.0290454925322015
LDA	SDP#1183	mmu-miR-7057-5p	A230056P14Rik	1.52274985735109e-09	1.62425295354255e-15	7.85845040922787e-16	0.012461499169769	0.00442425369595561	0.00214833952964826
LDA	SDP#1183	mmu-miR-7057-5p	Gm45713	1.52274985735109e-09	5.90496867178083e-07	3.39153194195164e-05	0.012461499169769	0.00442425369595561	0.00282106115313662
LDA	SDP#1183	mmu-miR-7057-5p	Fancf	1.52274985735109e-09	4.67041245671229e-15	3.61234625917055e-10	0.012461499169769	0.00442425369595561	0.000281535511914336
LDA	SDP#1183	mmu-miR-7057-5p	Slc6a16	1.52274985735109e-09	2.32009822567341e-77	4.84003149467467e-07	0.012461499169769	0.00442425369595561	0.0111111991395229
LDA	SDP#1183	mmu-miR-7057-5p	2310002F09Rik	1.52274985735109e-09	3.14626917773931e-14	1.19091815779905e-07	0.012461499169769	0.00442425369595561	0.00359977697221142
LDA	SDP#1183	mmu-miR-7057-5p	1700120C18Rik	1.52274985735109e-09	8.59411225356749e-06	1.57740211851225e-05	0.012461499169769	0.00442425369595561	0.0334468725823794
LDA	SDP#1184	mmu-miR-7057-5p	Lrp3	1.34780264792157e-10	0.000805176247850893	0.000147722761818521	0.00871534187251472	0.00442425369595561	0.00892301764711114
LDA	SDP#1184	mmu-miR-7057-5p	Tmem143	1.34780264792157e-10	9.94140420972246e-19	0.000159918125625294	0.00871534187251472	0.00442425369595561	0.0254259948161032
LDA	SDP#1184	mmu-miR-7057-5p	Pnkp	1.34780264792157e-10	1.17450803402845e-22	0.000127013070985347	0.00871534187251472	0.00442425369595561	0.0199028269763531
LDA	SDP#1184	mmu-miR-7057-5p	Irf3	1.34780264792157e-10	1.10641886015891e-30	9.18142104216349e-08	0.00871534187251472	0.00442425369595561	0.0170441950019929
LDA	SDP#1184	mmu-miR-7057-5p	Nosip	1.34780264792157e-10	5.76107044816833e-26	0.000119894551167259	0.00871534187251472	0.00442425369595561	0.0194142851969265
LDA	SDP#1184	mmu-miR-7057-5p	Saal1	1.34780264792157e-10	1.50252207158604e-31	3.90556224377349e-07	0.00871534187251472	0.00442425369595561	0.0157552340203718
LDA	SDP#1184	mmu-miR-7057-5p	Cpt1c	1.34780264792157e-10	1.44564432814278e-16	3.61872402890777e-06	0.00871534187251472	0.00442425369595561	0.00452564404476637
LDA	SDP#1184	mmu-miR-7057-5p	Hps5	1.34780264792157e-10	6.05505775354019e-29	2.47703824342439e-07	0.00871534187251472	0.00442425369595561	0.0220097909829168
LDA	SDP#1184	mmu-miR-7057-5p	Lrrk1	1.34780264792157e-10	2.57125150334347e-08	5.27354228024672e-07	0.00871534187251472	0.00442425369595561	0.0343913764723087
LDA	SDP#1184	mmu-miR-7057-5p	Aldh1a3	1.34780264792157e-10	0.000759962298076371	0.000538709470110923	0.00871534187251472	0.00442425369595561	0.0374259577036024
LDA	SDP#1184	mmu-miR-7057-5p	Cep89	1.34780264792157e-10	3.09757441425107e-06	1.6963599339516e-05	0.00871534187251472	0.00442425369595561	0.0111813262521788
LDA	SDP#1184	mmu-miR-7057-5p	Oca2	1.34780264792157e-10	8.19963865987924e-06	4.20324677531662e-05	0.00871534187251472	0.00442425369595561	0.00883152350681852
LDA	SDP#1184	mmu-miR-7057-5p	Zfp719	1.34780264792157e-10	6.57623730369752e-15	0.000774826639155016	0.00871534187251472	0.00442425369595561	0.00843374524966282
LDA	SDP#1184	mmu-miR-7057-5p	Zdhhc13	1.34780264792157e-10	1.81141798640786e-24	3.59450571797253e-07	0.00871534187251472	0.00442425369595561	0.00611836714729258
LDA	SDP#1184	mmu-miR-7057-5p	Gas2	1.34780264792157e-10	2.13648144453799e-07	4.659101963029e-06	0.00871534187251472	0.00442425369595561	0.000954634014438184
LDA	SDP#1184	mmu-miR-7057-5p	Asb7	1.34780264792157e-10	0.000305725043212753	3.45682501307893e-07	0.00871534187251472	0.00442425369595561	0.0354344745717901
LDA	SDP#1184	mmu-miR-7057-5p	Tarsl2	1.34780264792157e-10	1.43530738423585e-06	8.62303469954144e-12	0.00871534187251472	0.00442425369595561	0.0476233763989538
LDA	SDP#1184	mmu-miR-7057-5p	Tjp1	1.34780264792157e-10	2.32331819456455e-05	1.9534639028385e-07	0.00871534187251472	0.00442425369595561	0.0276176437964176
LDA	SDP#1184	mmu-miR-7057-5p	Synm	1.34780264792157e-10	2.51932230533558e-07	1.09717383187476e-08	0.00871534187251472	0.00442425369595561	0.00377395211069759
LDA	SDP#1184	mmu-miR-7057-5p	Ptpn5	1.34780264792157e-10	6.92842221006739e-13	0.000689310009345865	0.00871534187251472	0.00442425369595561	0.0493206745573709
LDA	SDP#1184	mmu-miR-7057-5p	Tubgcp5	1.34780264792157e-10	4.10068964200184e-11	7.61908532867787e-10	0.00871534187251472	0.00442425369595561	0.00206968311445389
LDA	SDP#1184	mmu-miR-7057-5p	Nudt19	1.34780264792157e-10	1.34195530963524e-06	4.12459203459829e-06	0.00871534187251472	0.00442425369595561	0.00943343629570082
LDA	SDP#1184	mmu-miR-7057-5p	Tbc1d17	1.34780264792157e-10	5.07749896102183e-33	5.04584331649146e-07	0.00871534187251472	0.00442425369595561	0.0108290237256486
LDA	SDP#1184	mmu-miR-7057-5p	Htatip2	1.34780264792157e-10	8.05570205043642e-17	2.94893037281746e-10	0.00871534187251472	0.00442425369595561	0.0324059146409204
LDA	SDP#1184	mmu-miR-7057-5p	Ppp1r15a	1.34780264792157e-10	7.32285072581262e-23	3.47047628123121e-06	0.00871534187251472	0.00442425369595561	0.0227014878633563
LDA	SDP#1184	mmu-miR-7057-5p	Uevld	1.34780264792157e-10	3.78350785655195e-11	0.000359425297257053	0.00871534187251472	0.00442425369595561	0.0203347569540471
LDA	SDP#1184	mmu-miR-7057-5p	E2f8	1.34780264792157e-10	6.43932175916639e-14	0.000233407228742078	0.00871534187251472	0.00442425369595561	0.00272038012460225
LDA	SDP#1184	mmu-miR-7057-5p	Klk6	1.34780264792157e-10	1.44745680339905e-14	6.5365763340214e-06	0.00871534187251472	0.00442425369595561	0.00241595537762754
LDA	SDP#1184	mmu-miR-7057-5p	Ftl1	1.34780264792157e-10	1.58365505325145e-23	1.51650078053323e-06	0.00871534187251472	0.00442425369595561	0.0305947587721883
LDA	SDP#1184	mmu-miR-7057-5p	Lins1	1.34780264792157e-10	3.33781489043296e-13	2.74137272153427e-17	0.00871534187251472	0.00442425369595561	0.000471723021345192
LDA	SDP#1184	mmu-miR-7057-5p	Nell1	1.34780264792157e-10	1.24852277110493e-17	2.92768955949749e-11	0.00871534187251472	0.00442425369595561	0.00174382644206385
LDA	SDP#1184	mmu-miR-7057-5p	Ano5	1.34780264792157e-10	3.0832326398103e-06	1.59230929685158e-07	0.00871534187251472	0.00442425369595561	0.000968854490292515
LDA	SDP#1184	mmu-miR-7057-5p	Zfp658	1.34780264792157e-10	1.1736447897432e-38	1.12104051698223e-06	0.00871534187251472	0.00442425369595561	0.0384037505719904
LDA	SDP#1184	mmu-miR-7057-5p	Adamts17	1.34780264792157e-10	2.42012905661242e-11	1.41738551745022e-20	0.00871534187251472	0.00442425369595561	0.00014623207778412
LDA	SDP#1184	mmu-miR-7057-5p	Rpl18	1.34780264792157e-10	1.28375802755103e-20	1.04812479088479e-05	0.00871534187251472	0.00442425369595561	0.0251196588404226
LDA	SDP#1184	mmu-miR-7057-5p	Snrnp70	1.34780264792157e-10	4.87950363825094e-09	8.05770032397816e-05	0.00871534187251472	0.00442425369595561	0.0317666491636696
LDA	SDP#1184	mmu-miR-7057-5p	Gpatch1	1.34780264792157e-10	5.54829629331946e-07	9.68785029598729e-06	0.00871534187251472	0.00442425369595561	0.024786751884618
LDA	SDP#1184	mmu-miR-7057-5p	Svip	1.34780264792157e-10	1.63558003648976e-09	4.66834773218036e-09	0.00871534187251472	0.00442425369595561	0.0213610124902226
LDA	SDP#1184	mmu-miR-7057-5p	Gm22751	1.34780264792157e-10	3.40632679873192e-34	1.66090732869816e-06	0.00871534187251472	0.00442425369595561	0.00500544916522721
LDA	SDP#1184	mmu-miR-7057-5p	Gm11539	1.34780264792157e-10	1.86893311186473e-66	6.55942134966673e-08	0.00871534187251472	0.00442425369595561	0.0120542278792786
LDA	SDP#1184	mmu-miR-7057-5p	Gm12144	1.34780264792157e-10	0.000495618549455108	0.000824743262779903	0.00871534187251472	0.00442425369595561	0.00389214468463752
LDA	SDP#1184	mmu-miR-7057-5p	Gm15545	1.34780264792157e-10	1.87377464976077e-25	0.000129549733441973	0.00871534187251472	0.00442425369595561	0.0290454925322015
LDA	SDP#1184	mmu-miR-7057-5p	A230056P14Rik	1.34780264792157e-10	8.83388138871516e-17	7.85845040922787e-16	0.00871534187251472	0.00442425369595561	0.00214833952964826
LDA	SDP#1184	mmu-miR-7057-5p	Gm45713	1.34780264792157e-10	1.30265243178951e-07	3.39153194195164e-05	0.00871534187251472	0.00442425369595561	0.00282106115313662
LDA	SDP#1184	mmu-miR-7057-5p	Fancf	1.34780264792157e-10	1.17195650532925e-17	3.61234625917055e-10	0.00871534187251472	0.00442425369595561	0.000281535511914336
LDA	SDP#1184	mmu-miR-7057-5p	Slc6a16	1.34780264792157e-10	1.0789901699283e-45	4.84003149467467e-07	0.00871534187251472	0.00442425369595561	0.0111111991395229
LDA	SDP#1184	mmu-miR-7057-5p	2310002F09Rik	1.34780264792157e-10	5.74940316837042e-13	1.19091815779905e-07	0.00871534187251472	0.00442425369595561	0.00359977697221142
LDA	SDP#1184	mmu-miR-7057-5p	1700120C18Rik	1.34780264792157e-10	6.87983525753455e-06	1.57740211851225e-05	0.00871534187251472	0.00442425369595561	0.0334468725823794
LDA	SDP#1185	mmu-miR-7057-5p	Lrp3	2.57180144559607e-12	0.000505159275652901	0.000147722761818521	0.00753210291449467	0.00442425369595561	0.00892301764711114
LDA	SDP#1185	mmu-miR-7057-5p	Tmem143	2.57180144559607e-12	4.02438248427757e-21	0.000159918125625294	0.00753210291449467	0.00442425369595561	0.0254259948161032
LDA	SDP#1185	mmu-miR-7057-5p	Pnkp	2.57180144559607e-12	2.24852355101562e-21	0.000127013070985347	0.00753210291449467	0.00442425369595561	0.0199028269763531
LDA	SDP#1185	mmu-miR-7057-5p	Irf3	2.57180144559607e-12	1.01496780854077e-27	9.18142104216349e-08	0.00753210291449467	0.00442425369595561	0.0170441950019929
LDA	SDP#1185	mmu-miR-7057-5p	Nosip	2.57180144559607e-12	1.35411470451069e-23	0.000119894551167259	0.00753210291449467	0.00442425369595561	0.0194142851969265
LDA	SDP#1185	mmu-miR-7057-5p	Saal1	2.57180144559607e-12	5.09163498844193e-27	3.90556224377349e-07	0.00753210291449467	0.00442425369595561	0.0157552340203718
LDA	SDP#1185	mmu-miR-7057-5p	Cpt1c	2.57180144559607e-12	4.21247376695857e-14	3.61872402890777e-06	0.00753210291449467	0.00442425369595561	0.00452564404476637
LDA	SDP#1185	mmu-miR-7057-5p	Hps5	2.57180144559607e-12	4.13873862759028e-28	2.47703824342439e-07	0.00753210291449467	0.00442425369595561	0.0220097909829168
LDA	SDP#1185	mmu-miR-7057-5p	Lrrk1	2.57180144559607e-12	4.53601620353935e-08	5.27354228024672e-07	0.00753210291449467	0.00442425369595561	0.0343913764723087
LDA	SDP#1185	mmu-miR-7057-5p	Aldh1a3	2.57180144559607e-12	0.00022962176601398	0.000538709470110923	0.00753210291449467	0.00442425369595561	0.0374259577036024
LDA	SDP#1185	mmu-miR-7057-5p	Cep89	2.57180144559607e-12	2.06292781956512e-07	1.6963599339516e-05	0.00753210291449467	0.00442425369595561	0.0111813262521788
LDA	SDP#1185	mmu-miR-7057-5p	Oca2	2.57180144559607e-12	2.30479965588866e-05	4.20324677531662e-05	0.00753210291449467	0.00442425369595561	0.00883152350681852
LDA	SDP#1185	mmu-miR-7057-5p	Zfp719	2.57180144559607e-12	4.37452408984614e-13	0.000774826639155016	0.00753210291449467	0.00442425369595561	0.00843374524966282
LDA	SDP#1185	mmu-miR-7057-5p	Zdhhc13	2.57180144559607e-12	1.20278400456027e-23	3.59450571797253e-07	0.00753210291449467	0.00442425369595561	0.00611836714729258
LDA	SDP#1185	mmu-miR-7057-5p	Gas2	2.57180144559607e-12	1.4951864793153e-08	4.659101963029e-06	0.00753210291449467	0.00442425369595561	0.000954634014438184
LDA	SDP#1185	mmu-miR-7057-5p	Asb7	2.57180144559607e-12	0.000134340795455791	3.45682501307893e-07	0.00753210291449467	0.00442425369595561	0.0354344745717901
LDA	SDP#1185	mmu-miR-7057-5p	Tarsl2	2.57180144559607e-12	2.34900982532893e-07	8.62303469954144e-12	0.00753210291449467	0.00442425369595561	0.0476233763989538
LDA	SDP#1185	mmu-miR-7057-5p	Tjp1	2.57180144559607e-12	1.96690168288434e-05	1.9534639028385e-07	0.00753210291449467	0.00442425369595561	0.0276176437964176
LDA	SDP#1185	mmu-miR-7057-5p	Synm	2.57180144559607e-12	1.62165533592314e-08	1.09717383187476e-08	0.00753210291449467	0.00442425369595561	0.00377395211069759
LDA	SDP#1185	mmu-miR-7057-5p	Ptpn5	2.57180144559607e-12	2.23096542567776e-12	0.000689310009345865	0.00753210291449467	0.00442425369595561	0.0493206745573709
LDA	SDP#1185	mmu-miR-7057-5p	Tubgcp5	2.57180144559607e-12	3.75497773189856e-12	7.61908532867787e-10	0.00753210291449467	0.00442425369595561	0.00206968311445389
LDA	SDP#1185	mmu-miR-7057-5p	Nudt19	2.57180144559607e-12	2.33371235389492e-07	4.12459203459829e-06	0.00753210291449467	0.00442425369595561	0.00943343629570082
LDA	SDP#1185	mmu-miR-7057-5p	Tbc1d17	2.57180144559607e-12	1.624317044248e-24	5.04584331649146e-07	0.00753210291449467	0.00442425369595561	0.0108290237256486
LDA	SDP#1185	mmu-miR-7057-5p	Htatip2	2.57180144559607e-12	2.68088474012009e-19	2.94893037281746e-10	0.00753210291449467	0.00442425369595561	0.0324059146409204
LDA	SDP#1185	mmu-miR-7057-5p	Ppp1r15a	2.57180144559607e-12	8.30634401127211e-19	3.47047628123121e-06	0.00753210291449467	0.00442425369595561	0.0227014878633563
LDA	SDP#1185	mmu-miR-7057-5p	Uevld	2.57180144559607e-12	1.33489175165413e-09	0.000359425297257053	0.00753210291449467	0.00442425369595561	0.0203347569540471
LDA	SDP#1185	mmu-miR-7057-5p	E2f8	2.57180144559607e-12	2.27168465411862e-12	0.000233407228742078	0.00753210291449467	0.00442425369595561	0.00272038012460225
LDA	SDP#1185	mmu-miR-7057-5p	Klk6	2.57180144559607e-12	2.48465254752103e-14	6.5365763340214e-06	0.00753210291449467	0.00442425369595561	0.00241595537762754
LDA	SDP#1185	mmu-miR-7057-5p	Ftl1	2.57180144559607e-12	4.67617738152157e-20	1.51650078053323e-06	0.00753210291449467	0.00442425369595561	0.0305947587721883
LDA	SDP#1185	mmu-miR-7057-5p	Lins1	2.57180144559607e-12	8.66490650132887e-15	2.74137272153427e-17	0.00753210291449467	0.00442425369595561	0.000471723021345192
LDA	SDP#1185	mmu-miR-7057-5p	Nell1	2.57180144559607e-12	2.44674892634704e-19	2.92768955949749e-11	0.00753210291449467	0.00442425369595561	0.00174382644206385
LDA	SDP#1185	mmu-miR-7057-5p	Ano5	2.57180144559607e-12	2.16051290749052e-06	1.59230929685158e-07	0.00753210291449467	0.00442425369595561	0.000968854490292515
LDA	SDP#1185	mmu-miR-7057-5p	Zfp658	2.57180144559607e-12	2.07003739149966e-29	1.12104051698223e-06	0.00753210291449467	0.00442425369595561	0.0384037505719904
LDA	SDP#1185	mmu-miR-7057-5p	Adamts17	2.57180144559607e-12	1.35270343843622e-13	1.41738551745022e-20	0.00753210291449467	0.00442425369595561	0.00014623207778412
LDA	SDP#1185	mmu-miR-7057-5p	Rpl18	2.57180144559607e-12	3.98421154091098e-15	1.04812479088479e-05	0.00753210291449467	0.00442425369595561	0.0251196588404226
LDA	SDP#1185	mmu-miR-7057-5p	Snrnp70	2.57180144559607e-12	4.7986866393732e-07	8.05770032397816e-05	0.00753210291449467	0.00442425369595561	0.0317666491636696
LDA	SDP#1185	mmu-miR-7057-5p	Gpatch1	2.57180144559607e-12	3.82783950240832e-08	9.68785029598729e-06	0.00753210291449467	0.00442425369595561	0.024786751884618
LDA	SDP#1185	mmu-miR-7057-5p	Svip	2.57180144559607e-12	3.1194311780343e-11	4.66834773218036e-09	0.00753210291449467	0.00442425369595561	0.0213610124902226
LDA	SDP#1185	mmu-miR-7057-5p	Gm22751	2.57180144559607e-12	7.63818092617292e-29	1.66090732869816e-06	0.00753210291449467	0.00442425369595561	0.00500544916522721
LDA	SDP#1185	mmu-miR-7057-5p	Gm11539	2.57180144559607e-12	2.35271685104675e-48	6.55942134966673e-08	0.00753210291449467	0.00442425369595561	0.0120542278792786
LDA	SDP#1185	mmu-miR-7057-5p	Gm12144	2.57180144559607e-12	5.75266616887749e-05	0.000824743262779903	0.00753210291449467	0.00442425369595561	0.00389214468463752
LDA	SDP#1185	mmu-miR-7057-5p	Gm15545	2.57180144559607e-12	1.83046930135051e-22	0.000129549733441973	0.00753210291449467	0.00442425369595561	0.0290454925322015
LDA	SDP#1185	mmu-miR-7057-5p	A230056P14Rik	2.57180144559607e-12	1.97131766680107e-18	7.85845040922787e-16	0.00753210291449467	0.00442425369595561	0.00214833952964826
LDA	SDP#1185	mmu-miR-7057-5p	Gm45713	2.57180144559607e-12	3.45329631470674e-06	3.39153194195164e-05	0.00753210291449467	0.00442425369595561	0.00282106115313662
LDA	SDP#1185	mmu-miR-7057-5p	Fancf	2.57180144559607e-12	5.19731700658634e-22	3.61234625917055e-10	0.00753210291449467	0.00442425369595561	0.000281535511914336
LDA	SDP#1185	mmu-miR-7057-5p	Slc6a16	2.57180144559607e-12	1.21937769424521e-32	4.84003149467467e-07	0.00753210291449467	0.00442425369595561	0.0111111991395229
LDA	SDP#1185	mmu-miR-7057-5p	2310002F09Rik	2.57180144559607e-12	1.10437310159384e-13	1.19091815779905e-07	0.00753210291449467	0.00442425369595561	0.00359977697221142
LDA	SDP#1185	mmu-miR-7057-5p	1700120C18Rik	2.57180144559607e-12	7.22955739802015e-06	1.57740211851225e-05	0.00753210291449467	0.00442425369595561	0.0334468725823794
LDA	SDP#1186	mmu-miR-7057-5p	Tmem143	1.04431682802185e-13	2.78902740952552e-18	0.000159918125625294	0.00789610859738446	0.00442425369595561	0.0254259948161032
LDA	SDP#1186	mmu-miR-7057-5p	Pnkp	1.04431682802185e-13	2.67435306850086e-18	0.000127013070985347	0.00789610859738446	0.00442425369595561	0.0199028269763531
LDA	SDP#1186	mmu-miR-7057-5p	Irf3	1.04431682802185e-13	3.90408456949081e-21	9.18142104216349e-08	0.00789610859738446	0.00442425369595561	0.0170441950019929
LDA	SDP#1186	mmu-miR-7057-5p	Nosip	1.04431682802185e-13	7.34573606670247e-21	0.000119894551167259	0.00789610859738446	0.00442425369595561	0.0194142851969265
LDA	SDP#1186	mmu-miR-7057-5p	Saal1	1.04431682802185e-13	1.49647569359352e-20	3.90556224377349e-07	0.00789610859738446	0.00442425369595561	0.0157552340203718
LDA	SDP#1186	mmu-miR-7057-5p	Cpt1c	1.04431682802185e-13	2.74053907067033e-12	3.61872402890777e-06	0.00789610859738446	0.00442425369595561	0.00452564404476637
LDA	SDP#1186	mmu-miR-7057-5p	Hps5	1.04431682802185e-13	4.09389316658746e-22	2.47703824342439e-07	0.00789610859738446	0.00442425369595561	0.0220097909829168
LDA	SDP#1186	mmu-miR-7057-5p	Lrrk1	1.04431682802185e-13	4.57918533769575e-08	5.27354228024672e-07	0.00789610859738446	0.00442425369595561	0.0343913764723087
LDA	SDP#1186	mmu-miR-7057-5p	Aldh1a3	1.04431682802185e-13	0.000425199498863966	0.000538709470110923	0.00789610859738446	0.00442425369595561	0.0374259577036024
LDA	SDP#1186	mmu-miR-7057-5p	Cep89	1.04431682802185e-13	1.62641677751292e-07	1.6963599339516e-05	0.00789610859738446	0.00442425369595561	0.0111813262521788
LDA	SDP#1186	mmu-miR-7057-5p	Oca2	1.04431682802185e-13	2.04612159118665e-05	4.20324677531662e-05	0.00789610859738446	0.00442425369595561	0.00883152350681852
LDA	SDP#1186	mmu-miR-7057-5p	Zfp719	1.04431682802185e-13	1.7738908866563e-11	0.000774826639155016	0.00789610859738446	0.00442425369595561	0.00843374524966282
LDA	SDP#1186	mmu-miR-7057-5p	Zdhhc13	1.04431682802185e-13	1.19101517328849e-28	3.59450571797253e-07	0.00789610859738446	0.00442425369595561	0.00611836714729258
LDA	SDP#1186	mmu-miR-7057-5p	Gas2	1.04431682802185e-13	1.80910467697566e-08	4.659101963029e-06	0.00789610859738446	0.00442425369595561	0.000954634014438184
LDA	SDP#1186	mmu-miR-7057-5p	Asb7	1.04431682802185e-13	3.33996647148976e-05	3.45682501307893e-07	0.00789610859738446	0.00442425369595561	0.0354344745717901
LDA	SDP#1186	mmu-miR-7057-5p	Tarsl2	1.04431682802185e-13	1.06720739964414e-08	8.62303469954144e-12	0.00789610859738446	0.00442425369595561	0.0476233763989538
LDA	SDP#1186	mmu-miR-7057-5p	Tjp1	1.04431682802185e-13	2.33090712533899e-05	1.9534639028385e-07	0.00789610859738446	0.00442425369595561	0.0276176437964176
LDA	SDP#1186	mmu-miR-7057-5p	Synm	1.04431682802185e-13	1.21924587703605e-08	1.09717383187476e-08	0.00789610859738446	0.00442425369595561	0.00377395211069759
LDA	SDP#1186	mmu-miR-7057-5p	Ptpn5	1.04431682802185e-13	8.66354967054768e-10	0.000689310009345865	0.00789610859738446	0.00442425369595561	0.0493206745573709
LDA	SDP#1186	mmu-miR-7057-5p	Tubgcp5	1.04431682802185e-13	1.48275011699152e-13	7.61908532867787e-10	0.00789610859738446	0.00442425369595561	0.00206968311445389
LDA	SDP#1186	mmu-miR-7057-5p	Nudt19	1.04431682802185e-13	7.7965794716557e-07	4.12459203459829e-06	0.00789610859738446	0.00442425369595561	0.00943343629570082
LDA	SDP#1186	mmu-miR-7057-5p	Tbc1d17	1.04431682802185e-13	8.2490296144616e-20	5.04584331649146e-07	0.00789610859738446	0.00442425369595561	0.0108290237256486
LDA	SDP#1186	mmu-miR-7057-5p	Htatip2	1.04431682802185e-13	5.70674783553226e-23	2.94893037281746e-10	0.00789610859738446	0.00442425369595561	0.0324059146409204
LDA	SDP#1186	mmu-miR-7057-5p	Ppp1r15a	1.04431682802185e-13	1.2493440817857e-16	3.47047628123121e-06	0.00789610859738446	0.00442425369595561	0.0227014878633563
LDA	SDP#1186	mmu-miR-7057-5p	Uevld	1.04431682802185e-13	2.21979620810381e-08	0.000359425297257053	0.00789610859738446	0.00442425369595561	0.0203347569540471
LDA	SDP#1186	mmu-miR-7057-5p	E2f8	1.04431682802185e-13	1.18701326367365e-11	0.000233407228742078	0.00789610859738446	0.00442425369595561	0.00272038012460225
LDA	SDP#1186	mmu-miR-7057-5p	Klk6	1.04431682802185e-13	1.93558753712402e-14	6.5365763340214e-06	0.00789610859738446	0.00442425369595561	0.00241595537762754
LDA	SDP#1186	mmu-miR-7057-5p	Ftl1	1.04431682802185e-13	3.64740488803112e-18	1.51650078053323e-06	0.00789610859738446	0.00442425369595561	0.0305947587721883
LDA	SDP#1186	mmu-miR-7057-5p	Lins1	1.04431682802185e-13	8.84946456109117e-17	2.74137272153427e-17	0.00789610859738446	0.00442425369595561	0.000471723021345192
LDA	SDP#1186	mmu-miR-7057-5p	Nell1	1.04431682802185e-13	8.38203553966222e-22	2.92768955949749e-11	0.00789610859738446	0.00442425369595561	0.00174382644206385
LDA	SDP#1186	mmu-miR-7057-5p	Ano5	1.04431682802185e-13	4.40163210430076e-06	1.59230929685158e-07	0.00789610859738446	0.00442425369595561	0.000968854490292515
LDA	SDP#1186	mmu-miR-7057-5p	Zfp658	1.04431682802185e-13	3.1056270456215e-22	1.12104051698223e-06	0.00789610859738446	0.00442425369595561	0.0384037505719904
LDA	SDP#1186	mmu-miR-7057-5p	Adamts17	1.04431682802185e-13	6.31059744530091e-15	1.41738551745022e-20	0.00789610859738446	0.00442425369595561	0.00014623207778412
LDA	SDP#1186	mmu-miR-7057-5p	Rpl18	1.04431682802185e-13	1.23152737716103e-13	1.04812479088479e-05	0.00789610859738446	0.00442425369595561	0.0251196588404226
LDA	SDP#1186	mmu-miR-7057-5p	Snrnp70	1.04431682802185e-13	6.44147287582659e-07	8.05770032397816e-05	0.00789610859738446	0.00442425369595561	0.0317666491636696
LDA	SDP#1186	mmu-miR-7057-5p	Gpatch1	1.04431682802185e-13	3.66846935920637e-07	9.68785029598729e-06	0.00789610859738446	0.00442425369595561	0.024786751884618
LDA	SDP#1186	mmu-miR-7057-5p	Svip	1.04431682802185e-13	1.10221937257701e-13	4.66834773218036e-09	0.00789610859738446	0.00442425369595561	0.0213610124902226
LDA	SDP#1186	mmu-miR-7057-5p	Gm22751	1.04431682802185e-13	7.690860769947e-25	1.66090732869816e-06	0.00789610859738446	0.00442425369595561	0.00500544916522721
LDA	SDP#1186	mmu-miR-7057-5p	Gm11539	1.04431682802185e-13	3.93046098548066e-34	6.55942134966673e-08	0.00789610859738446	0.00442425369595561	0.0120542278792786
LDA	SDP#1186	mmu-miR-7057-5p	Gm12144	1.04431682802185e-13	5.42758730696197e-06	0.000824743262779903	0.00789610859738446	0.00442425369595561	0.00389214468463752
LDA	SDP#1186	mmu-miR-7057-5p	Gm15545	1.04431682802185e-13	7.81958950455839e-19	0.000129549733441973	0.00789610859738446	0.00442425369595561	0.0290454925322015
LDA	SDP#1186	mmu-miR-7057-5p	A230056P14Rik	1.04431682802185e-13	2.41612237261235e-20	7.85845040922787e-16	0.00789610859738446	0.00442425369595561	0.00214833952964826
LDA	SDP#1186	mmu-miR-7057-5p	Gm45713	1.04431682802185e-13	3.81442211765899e-07	3.39153194195164e-05	0.00789610859738446	0.00442425369595561	0.00282106115313662
LDA	SDP#1186	mmu-miR-7057-5p	Fancf	1.04431682802185e-13	1.11612622067099e-22	3.61234625917055e-10	0.00789610859738446	0.00442425369595561	0.000281535511914336
LDA	SDP#1186	mmu-miR-7057-5p	Slc6a16	1.04431682802185e-13	2.41900284127303e-26	4.84003149467467e-07	0.00789610859738446	0.00442425369595561	0.0111111991395229
LDA	SDP#1186	mmu-miR-7057-5p	2310002F09Rik	1.04431682802185e-13	1.76587879048141e-11	1.19091815779905e-07	0.00789610859738446	0.00442425369595561	0.00359977697221142
LDA	SDP#1186	mmu-miR-7057-5p	1700120C18Rik	1.04431682802185e-13	9.47986509654324e-06	1.57740211851225e-05	0.00789610859738446	0.00442425369595561	0.0334468725823794
LDA	SDP#1187	mmu-miR-7057-5p	Tmem143	3.14623767108338e-16	4.4915642376859e-15	0.000159918125625294	0.00277073106016054	0.00442425369595561	0.0254259948161032
LDA	SDP#1187	mmu-miR-7057-5p	Pnkp	3.14623767108338e-16	3.48861826019968e-16	0.000127013070985347	0.00277073106016054	0.00442425369595561	0.0199028269763531
LDA	SDP#1187	mmu-miR-7057-5p	Irf3	3.14623767108338e-16	3.18898452306449e-19	9.18142104216349e-08	0.00277073106016054	0.00442425369595561	0.0170441950019929
LDA	SDP#1187	mmu-miR-7057-5p	Nosip	3.14623767108338e-16	7.64170490295963e-18	0.000119894551167259	0.00277073106016054	0.00442425369595561	0.0194142851969265
LDA	SDP#1187	mmu-miR-7057-5p	Saal1	3.14623767108338e-16	5.12183544732141e-18	3.90556224377349e-07	0.00277073106016054	0.00442425369595561	0.0157552340203718
LDA	SDP#1187	mmu-miR-7057-5p	Cpt1c	3.14623767108338e-16	6.7896438130106e-11	3.61872402890777e-06	0.00277073106016054	0.00442425369595561	0.00452564404476637
LDA	SDP#1187	mmu-miR-7057-5p	Hps5	3.14623767108338e-16	2.48881882377459e-20	2.47703824342439e-07	0.00277073106016054	0.00442425369595561	0.0220097909829168
LDA	SDP#1187	mmu-miR-7057-5p	Lrrk1	3.14623767108338e-16	1.84235622090313e-08	5.27354228024672e-07	0.00277073106016054	0.00442425369595561	0.0343913764723087
LDA	SDP#1187	mmu-miR-7057-5p	Aldh1a3	3.14623767108338e-16	0.000398983131483695	0.000538709470110923	0.00277073106016054	0.00442425369595561	0.0374259577036024
LDA	SDP#1187	mmu-miR-7057-5p	Cep89	3.14623767108338e-16	8.73361161621801e-07	1.6963599339516e-05	0.00277073106016054	0.00442425369595561	0.0111813262521788
LDA	SDP#1187	mmu-miR-7057-5p	Oca2	3.14623767108338e-16	7.6576381883032e-05	4.20324677531662e-05	0.00277073106016054	0.00442425369595561	0.00883152350681852
LDA	SDP#1187	mmu-miR-7057-5p	Zfp719	3.14623767108338e-16	2.61870260455751e-10	0.000774826639155016	0.00277073106016054	0.00442425369595561	0.00843374524966282
LDA	SDP#1187	mmu-miR-7057-5p	Zdhhc13	3.14623767108338e-16	1.01237082305388e-21	3.59450571797253e-07	0.00277073106016054	0.00442425369595561	0.00611836714729258
LDA	SDP#1187	mmu-miR-7057-5p	Gas2	3.14623767108338e-16	1.18774850456792e-09	4.659101963029e-06	0.00277073106016054	0.00442425369595561	0.000954634014438184
LDA	SDP#1187	mmu-miR-7057-5p	Asb7	3.14623767108338e-16	2.72421898757336e-06	3.45682501307893e-07	0.00277073106016054	0.00442425369595561	0.0354344745717901
LDA	SDP#1187	mmu-miR-7057-5p	Tarsl2	3.14623767108338e-16	5.40909638451641e-10	8.62303469954144e-12	0.00277073106016054	0.00442425369595561	0.0476233763989538
LDA	SDP#1187	mmu-miR-7057-5p	Tjp1	3.14623767108338e-16	1.27367414738345e-06	1.9534639028385e-07	0.00277073106016054	0.00442425369595561	0.0276176437964176
LDA	SDP#1187	mmu-miR-7057-5p	Synm	3.14623767108338e-16	1.30917132849697e-09	1.09717383187476e-08	0.00277073106016054	0.00442425369595561	0.00377395211069759
LDA	SDP#1187	mmu-miR-7057-5p	Ptpn5	3.14623767108338e-16	5.68005716308172e-08	0.000689310009345865	0.00277073106016054	0.00442425369595561	0.0493206745573709
LDA	SDP#1187	mmu-miR-7057-5p	Tubgcp5	3.14623767108338e-16	4.63575570298898e-15	7.61908532867787e-10	0.00277073106016054	0.00442425369595561	0.00206968311445389
LDA	SDP#1187	mmu-miR-7057-5p	Nudt19	3.14623767108338e-16	1.61244383675015e-06	4.12459203459829e-06	0.00277073106016054	0.00442425369595561	0.00943343629570082
LDA	SDP#1187	mmu-miR-7057-5p	Tbc1d17	3.14623767108338e-16	2.3883335866995e-18	5.04584331649146e-07	0.00277073106016054	0.00442425369595561	0.0108290237256486
LDA	SDP#1187	mmu-miR-7057-5p	Htatip2	3.14623767108338e-16	5.40254188978604e-32	2.94893037281746e-10	0.00277073106016054	0.00442425369595561	0.0324059146409204
LDA	SDP#1187	mmu-miR-7057-5p	Ppp1r15a	3.14623767108338e-16	1.18245965083281e-14	3.47047628123121e-06	0.00277073106016054	0.00442425369595561	0.0227014878633563
LDA	SDP#1187	mmu-miR-7057-5p	Uevld	3.14623767108338e-16	2.59867517916274e-08	0.000359425297257053	0.00277073106016054	0.00442425369595561	0.0203347569540471
LDA	SDP#1187	mmu-miR-7057-5p	E2f8	3.14623767108338e-16	1.33197951557664e-10	0.000233407228742078	0.00277073106016054	0.00442425369595561	0.00272038012460225
LDA	SDP#1187	mmu-miR-7057-5p	Klk6	3.14623767108338e-16	8.85870472881162e-13	6.5365763340214e-06	0.00277073106016054	0.00442425369595561	0.00241595537762754
LDA	SDP#1187	mmu-miR-7057-5p	Ftl1	3.14623767108338e-16	1.36555136172796e-15	1.51650078053323e-06	0.00277073106016054	0.00442425369595561	0.0305947587721883
LDA	SDP#1187	mmu-miR-7057-5p	Lins1	3.14623767108338e-16	4.5133592272536e-18	2.74137272153427e-17	0.00277073106016054	0.00442425369595561	0.000471723021345192
LDA	SDP#1187	mmu-miR-7057-5p	Nell1	3.14623767108338e-16	3.73667236303065e-25	2.92768955949749e-11	0.00277073106016054	0.00442425369595561	0.00174382644206385
LDA	SDP#1187	mmu-miR-7057-5p	Ano5	3.14623767108338e-16	1.38855745786895e-08	1.59230929685158e-07	0.00277073106016054	0.00442425369595561	0.000968854490292515
LDA	SDP#1187	mmu-miR-7057-5p	Zfp658	3.14623767108338e-16	2.89488046975664e-17	1.12104051698223e-06	0.00277073106016054	0.00442425369595561	0.0384037505719904
LDA	SDP#1187	mmu-miR-7057-5p	Adamts17	3.14623767108338e-16	4.18672719512013e-17	1.41738551745022e-20	0.00277073106016054	0.00442425369595561	0.00014623207778412
LDA	SDP#1187	mmu-miR-7057-5p	Rpl18	3.14623767108338e-16	4.79571693657877e-11	1.04812479088479e-05	0.00277073106016054	0.00442425369595561	0.0251196588404226
LDA	SDP#1187	mmu-miR-7057-5p	Snrnp70	3.14623767108338e-16	4.04579840344805e-07	8.05770032397816e-05	0.00277073106016054	0.00442425369595561	0.0317666491636696
LDA	SDP#1187	mmu-miR-7057-5p	Gpatch1	3.14623767108338e-16	1.28009938179885e-06	9.68785029598729e-06	0.00277073106016054	0.00442425369595561	0.024786751884618
LDA	SDP#1187	mmu-miR-7057-5p	Svip	3.14623767108338e-16	9.24177088690942e-16	4.66834773218036e-09	0.00277073106016054	0.00442425369595561	0.0213610124902226
LDA	SDP#1187	mmu-miR-7057-5p	Gm22751	3.14623767108338e-16	9.63094025319199e-21	1.66090732869816e-06	0.00277073106016054	0.00442425369595561	0.00500544916522721
LDA	SDP#1187	mmu-miR-7057-5p	Gm11539	3.14623767108338e-16	7.98620482110818e-26	6.55942134966673e-08	0.00277073106016054	0.00442425369595561	0.0120542278792786
LDA	SDP#1187	mmu-miR-7057-5p	Gm12144	3.14623767108338e-16	5.54558657438687e-07	0.000824743262779903	0.00277073106016054	0.00442425369595561	0.00389214468463752
LDA	SDP#1187	mmu-miR-7057-5p	Gm15545	3.14623767108338e-16	1.34887505187555e-15	0.000129549733441973	0.00277073106016054	0.00442425369595561	0.0290454925322015
LDA	SDP#1187	mmu-miR-7057-5p	A230056P14Rik	3.14623767108338e-16	1.43397625462149e-24	7.85845040922787e-16	0.00277073106016054	0.00442425369595561	0.00214833952964826
LDA	SDP#1187	mmu-miR-7057-5p	Gm45713	3.14623767108338e-16	2.35915720166032e-06	3.39153194195164e-05	0.00277073106016054	0.00442425369595561	0.00282106115313662
LDA	SDP#1187	mmu-miR-7057-5p	Fancf	3.14623767108338e-16	8.07145542233671e-26	3.61234625917055e-10	0.00277073106016054	0.00442425369595561	0.000281535511914336
LDA	SDP#1187	mmu-miR-7057-5p	Slc6a16	3.14623767108338e-16	1.0937883704829e-20	4.84003149467467e-07	0.00277073106016054	0.00442425369595561	0.0111111991395229
LDA	SDP#1187	mmu-miR-7057-5p	2310002F09Rik	3.14623767108338e-16	9.79883502708593e-13	1.19091815779905e-07	0.00277073106016054	0.00442425369595561	0.00359977697221142
LDA	SDP#1187	mmu-miR-7057-5p	1700120C18Rik	3.14623767108338e-16	1.87307062491511e-06	1.57740211851225e-05	0.00277073106016054	0.00442425369595561	0.0334468725823794
LDA	SDP#1188	mmu-miR-7057-5p	Tmem143	7.4559684064694e-14	9.66886883432014e-14	0.000159918125625294	0.00818756818220447	0.00442425369595561	0.0254259948161032
LDA	SDP#1188	mmu-miR-7057-5p	Pnkp	7.4559684064694e-14	4.71486133003236e-14	0.000127013070985347	0.00818756818220447	0.00442425369595561	0.0199028269763531
LDA	SDP#1188	mmu-miR-7057-5p	Irf3	7.4559684064694e-14	1.94725189476604e-16	9.18142104216349e-08	0.00818756818220447	0.00442425369595561	0.0170441950019929
LDA	SDP#1188	mmu-miR-7057-5p	Nosip	7.4559684064694e-14	6.14269861874323e-16	0.000119894551167259	0.00818756818220447	0.00442425369595561	0.0194142851969265
LDA	SDP#1188	mmu-miR-7057-5p	Saal1	7.4559684064694e-14	3.20791831514416e-17	3.90556224377349e-07	0.00818756818220447	0.00442425369595561	0.0157552340203718
LDA	SDP#1188	mmu-miR-7057-5p	Cpt1c	7.4559684064694e-14	1.90787984718375e-08	3.61872402890777e-06	0.00818756818220447	0.00442425369595561	0.00452564404476637
LDA	SDP#1188	mmu-miR-7057-5p	Hps5	7.4559684064694e-14	2.49534391635703e-18	2.47703824342439e-07	0.00818756818220447	0.00442425369595561	0.0220097909829168
LDA	SDP#1188	mmu-miR-7057-5p	Lrrk1	7.4559684064694e-14	8.38355166997891e-08	5.27354228024672e-07	0.00818756818220447	0.00442425369595561	0.0343913764723087
LDA	SDP#1188	mmu-miR-7057-5p	Cep89	7.4559684064694e-14	5.16939526945634e-06	1.6963599339516e-05	0.00818756818220447	0.00442425369595561	0.0111813262521788
LDA	SDP#1188	mmu-miR-7057-5p	Oca2	7.4559684064694e-14	0.000613455722466148	4.20324677531662e-05	0.00818756818220447	0.00442425369595561	0.00883152350681852
LDA	SDP#1188	mmu-miR-7057-5p	Zfp719	7.4559684064694e-14	3.80190511969725e-09	0.000774826639155016	0.00818756818220447	0.00442425369595561	0.00843374524966282
LDA	SDP#1188	mmu-miR-7057-5p	Zdhhc13	7.4559684064694e-14	1.11307236334958e-17	3.59450571797253e-07	0.00818756818220447	0.00442425369595561	0.00611836714729258
LDA	SDP#1188	mmu-miR-7057-5p	Gas2	7.4559684064694e-14	1.3090830009893e-08	4.659101963029e-06	0.00818756818220447	0.00442425369595561	0.000954634014438184
LDA	SDP#1188	mmu-miR-7057-5p	Asb7	7.4559684064694e-14	5.45480941404138e-06	3.45682501307893e-07	0.00818756818220447	0.00442425369595561	0.0354344745717901
LDA	SDP#1188	mmu-miR-7057-5p	Tarsl2	7.4559684064694e-14	1.56794293904435e-09	8.62303469954144e-12	0.00818756818220447	0.00442425369595561	0.0476233763989538
LDA	SDP#1188	mmu-miR-7057-5p	Tjp1	7.4559684064694e-14	7.82102145502434e-06	1.9534639028385e-07	0.00818756818220447	0.00442425369595561	0.0276176437964176
LDA	SDP#1188	mmu-miR-7057-5p	Synm	7.4559684064694e-14	1.63150169137358e-08	1.09717383187476e-08	0.00818756818220447	0.00442425369595561	0.00377395211069759
LDA	SDP#1188	mmu-miR-7057-5p	Ptpn5	7.4559684064694e-14	5.8211517155904e-07	0.000689310009345865	0.00818756818220447	0.00442425369595561	0.0493206745573709
LDA	SDP#1188	mmu-miR-7057-5p	Tubgcp5	7.4559684064694e-14	4.19997473175182e-12	7.61908532867787e-10	0.00818756818220447	0.00442425369595561	0.00206968311445389
LDA	SDP#1188	mmu-miR-7057-5p	Nudt19	7.4559684064694e-14	7.67441169498708e-06	4.12459203459829e-06	0.00818756818220447	0.00442425369595561	0.00943343629570082
LDA	SDP#1188	mmu-miR-7057-5p	Tbc1d17	7.4559684064694e-14	4.52616263707641e-15	5.04584331649146e-07	0.00818756818220447	0.00442425369595561	0.0108290237256486
LDA	SDP#1188	mmu-miR-7057-5p	Htatip2	7.4559684064694e-14	3.75610873641709e-36	2.94893037281746e-10	0.00818756818220447	0.00442425369595561	0.0324059146409204
LDA	SDP#1188	mmu-miR-7057-5p	Ppp1r15a	7.4559684064694e-14	1.08126558937619e-12	3.47047628123121e-06	0.00818756818220447	0.00442425369595561	0.0227014878633563
LDA	SDP#1188	mmu-miR-7057-5p	Uevld	7.4559684064694e-14	2.36884250741256e-07	0.000359425297257053	0.00818756818220447	0.00442425369595561	0.0203347569540471
LDA	SDP#1188	mmu-miR-7057-5p	E2f8	7.4559684064694e-14	1.88008144989085e-08	0.000233407228742078	0.00818756818220447	0.00442425369595561	0.00272038012460225
LDA	SDP#1188	mmu-miR-7057-5p	Klk6	7.4559684064694e-14	2.27471820027624e-10	6.5365763340214e-06	0.00818756818220447	0.00442425369595561	0.00241595537762754
LDA	SDP#1188	mmu-miR-7057-5p	Ftl1	7.4559684064694e-14	1.55790295031306e-14	1.51650078053323e-06	0.00818756818220447	0.00442425369595561	0.0305947587721883
LDA	SDP#1188	mmu-miR-7057-5p	Lins1	7.4559684064694e-14	1.99545036322343e-15	2.74137272153427e-17	0.00818756818220447	0.00442425369595561	0.000471723021345192
LDA	SDP#1188	mmu-miR-7057-5p	Nell1	7.4559684064694e-14	1.67287306928574e-24	2.92768955949749e-11	0.00818756818220447	0.00442425369595561	0.00174382644206385
LDA	SDP#1188	mmu-miR-7057-5p	Ano5	7.4559684064694e-14	1.30274282628169e-07	1.59230929685158e-07	0.00818756818220447	0.00442425369595561	0.000968854490292515
LDA	SDP#1188	mmu-miR-7057-5p	Zfp658	7.4559684064694e-14	2.41916724040752e-15	1.12104051698223e-06	0.00818756818220447	0.00442425369595561	0.0384037505719904
LDA	SDP#1188	mmu-miR-7057-5p	Adamts17	7.4559684064694e-14	2.16927794920484e-14	1.41738551745022e-20	0.00818756818220447	0.00442425369595561	0.00014623207778412
LDA	SDP#1188	mmu-miR-7057-5p	Rpl18	7.4559684064694e-14	5.11146641514836e-10	1.04812479088479e-05	0.00818756818220447	0.00442425369595561	0.0251196588404226
LDA	SDP#1188	mmu-miR-7057-5p	Snrnp70	7.4559684064694e-14	4.87868899838834e-06	8.05770032397816e-05	0.00818756818220447	0.00442425369595561	0.0317666491636696
LDA	SDP#1188	mmu-miR-7057-5p	Gpatch1	7.4559684064694e-14	2.24958753652407e-06	9.68785029598729e-06	0.00818756818220447	0.00442425369595561	0.024786751884618
LDA	SDP#1188	mmu-miR-7057-5p	Svip	7.4559684064694e-14	3.7147186394673e-14	4.66834773218036e-09	0.00818756818220447	0.00442425369595561	0.0213610124902226
LDA	SDP#1188	mmu-miR-7057-5p	Gm22751	7.4559684064694e-14	5.36102554363485e-18	1.66090732869816e-06	0.00818756818220447	0.00442425369595561	0.00500544916522721
LDA	SDP#1188	mmu-miR-7057-5p	Gm11539	7.4559684064694e-14	4.60732372050226e-22	6.55942134966673e-08	0.00818756818220447	0.00442425369595561	0.0120542278792786
LDA	SDP#1188	mmu-miR-7057-5p	Gm12144	7.4559684064694e-14	5.46094582676268e-07	0.000824743262779903	0.00818756818220447	0.00442425369595561	0.00389214468463752
LDA	SDP#1188	mmu-miR-7057-5p	Gm15545	7.4559684064694e-14	6.15734808291409e-15	0.000129549733441973	0.00818756818220447	0.00442425369595561	0.0290454925322015
LDA	SDP#1188	mmu-miR-7057-5p	A230056P14Rik	7.4559684064694e-14	9.84726974218531e-21	7.85845040922787e-16	0.00818756818220447	0.00442425369595561	0.00214833952964826
LDA	SDP#1188	mmu-miR-7057-5p	Gm45713	7.4559684064694e-14	3.55448132404343e-05	3.39153194195164e-05	0.00818756818220447	0.00442425369595561	0.00282106115313662
LDA	SDP#1188	mmu-miR-7057-5p	Fancf	7.4559684064694e-14	7.21263741273229e-23	3.61234625917055e-10	0.00818756818220447	0.00442425369595561	0.000281535511914336
LDA	SDP#1188	mmu-miR-7057-5p	Slc6a16	7.4559684064694e-14	5.3449301984362e-18	4.84003149467467e-07	0.00818756818220447	0.00442425369595561	0.0111111991395229
LDA	SDP#1188	mmu-miR-7057-5p	2310002F09Rik	7.4559684064694e-14	1.36010438497421e-09	1.19091815779905e-07	0.00818756818220447	0.00442425369595561	0.00359977697221142
LDA	SDP#1188	mmu-miR-7057-5p	1700120C18Rik	7.4559684064694e-14	6.06689063773438e-06	1.57740211851225e-05	0.00818756818220447	0.00442425369595561	0.0334468725823794
LDA	SDP#1189	mmu-miR-7057-5p	Tmem143	3.14623767108338e-16	1.96462044372368e-12	0.000159918125625294	0.0148251821551816	0.00442425369595561	0.0254259948161032
LDA	SDP#1189	mmu-miR-7057-5p	Pnkp	3.14623767108338e-16	1.70061495870847e-12	0.000127013070985347	0.0148251821551816	0.00442425369595561	0.0199028269763531
LDA	SDP#1189	mmu-miR-7057-5p	Irf3	3.14623767108338e-16	6.32188279381365e-14	9.18142104216349e-08	0.0148251821551816	0.00442425369595561	0.0170441950019929
LDA	SDP#1189	mmu-miR-7057-5p	Nosip	3.14623767108338e-16	3.33282174195075e-13	0.000119894551167259	0.0148251821551816	0.00442425369595561	0.0194142851969265
LDA	SDP#1189	mmu-miR-7057-5p	Saal1	3.14623767108338e-16	1.49287196107008e-14	3.90556224377349e-07	0.0148251821551816	0.00442425369595561	0.0157552340203718
LDA	SDP#1189	mmu-miR-7057-5p	Cpt1c	3.14623767108338e-16	2.67191974951874e-07	3.61872402890777e-06	0.0148251821551816	0.00442425369595561	0.00452564404476637
LDA	SDP#1189	mmu-miR-7057-5p	Hps5	3.14623767108338e-16	3.83736273555288e-16	2.47703824342439e-07	0.0148251821551816	0.00442425369595561	0.0220097909829168
LDA	SDP#1189	mmu-miR-7057-5p	Lrrk1	3.14623767108338e-16	3.65756186250262e-08	5.27354228024672e-07	0.0148251821551816	0.00442425369595561	0.0343913764723087
LDA	SDP#1189	mmu-miR-7057-5p	Aldh1a3	3.14623767108338e-16	0.000585599145256601	0.000538709470110923	0.0148251821551816	0.00442425369595561	0.0374259577036024
LDA	SDP#1189	mmu-miR-7057-5p	Cep89	3.14623767108338e-16	2.31497809775359e-06	1.6963599339516e-05	0.0148251821551816	0.00442425369595561	0.0111813262521788
LDA	SDP#1189	mmu-miR-7057-5p	Oca2	3.14623767108338e-16	0.000120911929207439	4.20324677531662e-05	0.0148251821551816	0.00442425369595561	0.00883152350681852
LDA	SDP#1189	mmu-miR-7057-5p	Zfp719	3.14623767108338e-16	2.51953760078227e-07	0.000774826639155016	0.0148251821551816	0.00442425369595561	0.00843374524966282
LDA	SDP#1189	mmu-miR-7057-5p	Zdhhc13	3.14623767108338e-16	8.31593791227472e-15	3.59450571797253e-07	0.0148251821551816	0.00442425369595561	0.00611836714729258
LDA	SDP#1189	mmu-miR-7057-5p	Gas2	3.14623767108338e-16	1.89448916505213e-08	4.659101963029e-06	0.0148251821551816	0.00442425369595561	0.000954634014438184
LDA	SDP#1189	mmu-miR-7057-5p	Asb7	3.14623767108338e-16	3.41833455993582e-07	3.45682501307893e-07	0.0148251821551816	0.00442425369595561	0.0354344745717901
LDA	SDP#1189	mmu-miR-7057-5p	Tarsl2	3.14623767108338e-16	2.02317976629869e-11	8.62303469954144e-12	0.0148251821551816	0.00442425369595561	0.0476233763989538
LDA	SDP#1189	mmu-miR-7057-5p	Tjp1	3.14623767108338e-16	7.37485732423627e-07	1.9534639028385e-07	0.0148251821551816	0.00442425369595561	0.0276176437964176
LDA	SDP#1189	mmu-miR-7057-5p	Synm	3.14623767108338e-16	1.83732635982172e-08	1.09717383187476e-08	0.0148251821551816	0.00442425369595561	0.00377395211069759
LDA	SDP#1189	mmu-miR-7057-5p	Ptpn5	3.14623767108338e-16	1.43395573857416e-06	0.000689310009345865	0.0148251821551816	0.00442425369595561	0.0493206745573709
LDA	SDP#1189	mmu-miR-7057-5p	Tubgcp5	3.14623767108338e-16	3.44643768421585e-13	7.61908532867787e-10	0.0148251821551816	0.00442425369595561	0.00206968311445389
LDA	SDP#1189	mmu-miR-7057-5p	Nudt19	3.14623767108338e-16	9.15251452110139e-07	4.12459203459829e-06	0.0148251821551816	0.00442425369595561	0.00943343629570082
LDA	SDP#1189	mmu-miR-7057-5p	Tbc1d17	3.14623767108338e-16	5.90895285944237e-13	5.04584331649146e-07	0.0148251821551816	0.00442425369595561	0.0108290237256486
LDA	SDP#1189	mmu-miR-7057-5p	Htatip2	3.14623767108338e-16	2.07981625058029e-47	2.94893037281746e-10	0.0148251821551816	0.00442425369595561	0.0324059146409204
LDA	SDP#1189	mmu-miR-7057-5p	Ppp1r15a	3.14623767108338e-16	5.42085604375076e-11	3.47047628123121e-06	0.0148251821551816	0.00442425369595561	0.0227014878633563
LDA	SDP#1189	mmu-miR-7057-5p	Uevld	3.14623767108338e-16	2.9421463372171e-07	0.000359425297257053	0.0148251821551816	0.00442425369595561	0.0203347569540471
LDA	SDP#1189	mmu-miR-7057-5p	E2f8	3.14623767108338e-16	2.29345619811897e-07	0.000233407228742078	0.0148251821551816	0.00442425369595561	0.00272038012460225
LDA	SDP#1189	mmu-miR-7057-5p	Klk6	3.14623767108338e-16	5.04913824837852e-10	6.5365763340214e-06	0.0148251821551816	0.00442425369595561	0.00241595537762754
LDA	SDP#1189	mmu-miR-7057-5p	Ftl1	3.14623767108338e-16	7.9827742585766e-14	1.51650078053323e-06	0.0148251821551816	0.00442425369595561	0.0305947587721883
LDA	SDP#1189	mmu-miR-7057-5p	Lins1	3.14623767108338e-16	4.13872840663276e-16	2.74137272153427e-17	0.0148251821551816	0.00442425369595561	0.000471723021345192
LDA	SDP#1189	mmu-miR-7057-5p	Nell1	3.14623767108338e-16	1.82536603162668e-30	2.92768955949749e-11	0.0148251821551816	0.00442425369595561	0.00174382644206385
LDA	SDP#1189	mmu-miR-7057-5p	Ano5	3.14623767108338e-16	4.08379605528489e-08	1.59230929685158e-07	0.0148251821551816	0.00442425369595561	0.000968854490292515
LDA	SDP#1189	mmu-miR-7057-5p	Zfp658	3.14623767108338e-16	1.68369524344509e-13	1.12104051698223e-06	0.0148251821551816	0.00442425369595561	0.0384037505719904
LDA	SDP#1189	mmu-miR-7057-5p	Adamts17	3.14623767108338e-16	3.87017846546583e-17	1.41738551745022e-20	0.0148251821551816	0.00442425369595561	0.00014623207778412
LDA	SDP#1189	mmu-miR-7057-5p	Rpl18	3.14623767108338e-16	1.41443911455239e-09	1.04812479088479e-05	0.0148251821551816	0.00442425369595561	0.0251196588404226
LDA	SDP#1189	mmu-miR-7057-5p	Snrnp70	3.14623767108338e-16	1.37695336103352e-05	8.05770032397816e-05	0.0148251821551816	0.00442425369595561	0.0317666491636696
LDA	SDP#1189	mmu-miR-7057-5p	Gpatch1	3.14623767108338e-16	4.34455568751151e-07	9.68785029598729e-06	0.0148251821551816	0.00442425369595561	0.024786751884618
LDA	SDP#1189	mmu-miR-7057-5p	Svip	3.14623767108338e-16	3.59324217350735e-19	4.66834773218036e-09	0.0148251821551816	0.00442425369595561	0.0213610124902226
LDA	SDP#1189	mmu-miR-7057-5p	Gm22751	3.14623767108338e-16	2.8135075202937e-15	1.66090732869816e-06	0.0148251821551816	0.00442425369595561	0.00500544916522721
LDA	SDP#1189	mmu-miR-7057-5p	Gm11539	3.14623767108338e-16	8.98733464216401e-19	6.55942134966673e-08	0.0148251821551816	0.00442425369595561	0.0120542278792786
LDA	SDP#1189	mmu-miR-7057-5p	Gm12144	3.14623767108338e-16	1.03744002247243e-06	0.000824743262779903	0.0148251821551816	0.00442425369595561	0.00389214468463752
LDA	SDP#1189	mmu-miR-7057-5p	Gm15545	3.14623767108338e-16	1.99535897394258e-12	0.000129549733441973	0.0148251821551816	0.00442425369595561	0.0290454925322015
LDA	SDP#1189	mmu-miR-7057-5p	A230056P14Rik	3.14623767108338e-16	5.11607669431326e-24	7.85845040922787e-16	0.0148251821551816	0.00442425369595561	0.00214833952964826
LDA	SDP#1189	mmu-miR-7057-5p	Gm45713	3.14623767108338e-16	7.00530134367997e-05	3.39153194195164e-05	0.0148251821551816	0.00442425369595561	0.00282106115313662
LDA	SDP#1189	mmu-miR-7057-5p	Fancf	3.14623767108338e-16	3.35056802920205e-26	3.61234625917055e-10	0.0148251821551816	0.00442425369595561	0.000281535511914336
LDA	SDP#1189	mmu-miR-7057-5p	Slc6a16	3.14623767108338e-16	1.96348457099572e-14	4.84003149467467e-07	0.0148251821551816	0.00442425369595561	0.0111111991395229
LDA	SDP#1189	mmu-miR-7057-5p	2310002F09Rik	3.14623767108338e-16	8.4522293708064e-09	1.19091815779905e-07	0.0148251821551816	0.00442425369595561	0.00359977697221142
LDA	SDP#1189	mmu-miR-7057-5p	1700120C18Rik	3.14623767108338e-16	1.99598853566206e-06	1.57740211851225e-05	0.0148251821551816	0.00442425369595561	0.0334468725823794
LDA	SDP#1190	mmu-miR-7057-5p	Tmem143	1.62679644655786e-24	6.87976700419188e-12	0.000159918125625294	0.00077981051220036	0.00442425369595561	0.0254259948161032
[truncated: 917 more rows]
